# Supplementary material for: Descriptions of sham acupuncture in randomised controlled trials: a critical review of the literature
Source: BMC Complement Med Ther. 2023 May 30;23:173. doi: 10.1186/s12906-023-04007-7 (PMC10227975; doi:10.1186/s12906-023-04007-7)
Supplement: Supplementary file 2 — Supplementary Material 2 [file 12906_2023_4007_MOESM2_ESM.xlsx]

## Sheet: 终版 
Number	Type of sham acupuncture	Items in STRICTA 2010 and Items in TIDieR-placebo																								Items in TIDieR-placebo																	Other items related to sham acupuncture controls
		2.Why: Describe any rationle, theory, or goal of the elements essential to the placebo/ sham intervention	3.What (materials): Describe any physical or informational materials used in the placebo/sham intervention, including those provided to participants or used in intervention delivery or in training of intervention providers. Provide information on where the materials can be accessed (such as an online appendix, URL)				4.What (Procedure) :Describe each of the procedures, activities, and/or processes used in the placebo/sham intervention, including any enabling or support activities															8.When and how much: Describe the number of times the placebo/sham intervention was delivered and over what period of time, including the number of sessions, their schedule, and their duration, intensity, or dose. If relevant, include the duration of the pre- and postrandomisation consultations			9.Tailoring: If the placebo/sham intervention was planned to be personalised, titrated, or adapted, then describe what, why, when, and how	1. Brief name: Provide the name or a phrase that describes the placebo/sham intervention	5.Who provided: For each category of placebo/sham intervention provider (such as psychologist, nursing assistant), describe their expertise, background, and any specific training given				6.How: Describe the modes of delivery (such as face to face or by some other mechanism, such as internet or telephone) of the intervention and whether it was provided individually or in a group	7.Where: Describe the type(s) of locations(s) and settings where the placebo/sham intervention occurred, including any necessary infrastructure or relevant features	10.Modifications: If the placebo/sham intervention was modified during the course of the study, describe the changes (what, why, when, and how)	11. How well (planned): If placebo/sham intervention adherence or fidelity was assessed, describe how and by whom, and if any strategies were used to maintain or improve fidelity, describe them	12.How well (actual): If placebo/sham intervention adherence or fidelity was assessed, describe the extent to which the intervention was delivered as planned	13.Measuring the success of blinding: Was blinding measured, and if so, how, and what were the results of such measurement							Patient body position	Disinfection			Model of electrical equipment	Operation before needle insertion	Insertion order
		(1b) Reasoning for treatment provided, based on historical context, literature sources and/or consensus methods, with references where appropriate	2g) Needle type (diameter, length, and manufacturer or material)				2a) Number of needle insertions per subject per session (mean and range where relevant)	2b) Names (or location if no standard name) of points used (uni/bilateral)	2c) Depth of insertion, based on a specified unit of measurement, or on a particular tissue level	2d) Response sought (e.g. de qi or muscle twitch response)	2e) Needle stimulation (e.g. manual, electrical)										2f) Needle retention time	（3a）Number of treatment sessions (3b) Frequency and duration of treatment sessions			1c) Extent to which treatment was varied		Work experience	Educational background	Profession	Training						Whether the trial has performed one or more	Evaluated subjects	Times of blinding evaluation	Time point of blinding evaluation	Questions of blinding evaluation	Indicators of blinding evaluation	Results of blinding evaluation		Whether disinfection information is reported	Disinfection of needles	Disinfection materials
		Rationale	Type of needle	Size	Assisting tool(s)	Manufacturer	Number of points used	Names of points used	Depth of insertion		Basic manipulation techniques	Frequency of manipulation	Assisting manipulation techniques	Time point of manipulation	Times of manipulation	Duration of manipulation per time	Intensity of electrical stimulation	Frequency of electrical stimulation	Waveform of electrical stimulation	Wave width of electrical stimulation		Duration of treatment sessions	Frequency of treatment sessions	Number of treatment sessions
Albert 19751	Manual acupuncture	N	N	N	N	N	N	N	N	N	N	N	N	N	N	N	N	N	N	N	N	Y	Y	Y	N	Y	N	Y	N	N	N	N	N	N	N	N	N	N	N	N	N	N	N	N	N	N	N	N	N
Moore 19762	Manual acupuncture	N	Y	N	N	N	Y	Y	Y	N	N	N	N	N	N	N	N	N	N	N	N	Y	Y	Y	N	Y	N	N	N	N	N	N	N	N	N	Y	N	Y	Y	Y	Y	Y	N	Y	N	Y	N	N	N
Edelist19763	Electroacupuncture	Y	Y	N	N	N	N	Y	N	N	N	N	N	N	N	N	N	N	N	N	Y	Y	Y	Y	N	Y	N	N	N	N	N	N	N	N	N	N	N	N	N	N	N	N	N	N	N	N	Y	N	N
Berk 19774	Manual acupuncture	Y	Y	Y	N	N	Y	Y	N	N	N	N	N	N	N	N	N	N	N	N	N	Y	Y	Y	N	Y	Y	Y	Y	N	N	N	N	N	N	N	N	N	N	N	N	N	N	N	N	N	N	N	N
Knox 19795	Manual acupuncture	Y	Y	Y	N	N	Y	Y	Y	N	N	N	N	N	N	N	N	N	N	N	Y	Y	Y	Y	N	Y	N	N	N	N	N	N	N	N	N	N	N	N	N	N	N	N	N	N	N	N	N	N	N
Lehmann 19836	TENS	Y	Y	N	N	N	N	N	N	N	N	N	N	N	N	N	Y	Y	N	Y	N	Y	Y	Y	N	Y	N	N	N	N	N	N	N	N	N	N	N	N	N	N	N	N	N	N	N	N	N	N	N
MacdoNld 1983⁷	TENS	Y	Y	N	N	N	N	N	N	N	N	N	N	N	N	N	Y	Y	Y	Y	N	Y	Y	Y	N	Y	N	N	N	N	N	N	N	N	N	N	N	N	N	N	N	N	N	N	N	N	N	N	N
Dowson 19858	TENS	Y	Y	N	N	N	N	N	N	N	N	N	N	N	N	N	Y	Y	Y	Y	Y	Y	Y	Y	N	Y	N	N	N	N	N	N	N	N	N	N	N	N	N	N	N	N	N	N	N	N	Y	N	N
Lehmann 19869	TENS	Y	Y	N	Y	N	N	Y	N	N	N	N	N	N	N	N	Y	Y	Y	Y	N	Y	Y	Y	Y	Y	N	N	N	N	N	N	N	N	N	N	N	N	N	N	N	N	N	N	N	N	N	N	N
Jobst 198610	Manual acupuncture	Y	N	N	N	N	N	Y	N	N	N	N	N	N	N	N	N	N	N	N	N	Y	Y	Y	N	Y	N	Y	Y	N	N	N	N	N	N	N	N	N	N	N	N	N	N	N	N	N	N	N	N
Ballegaard 198611	Manual acupuncture	Y	Y	N	N	N	N	Y	N	N	N	N	N	N	N	N	N	N	N	N	Y	Y	Y	Y	N	Y	N	N	N	N	N	N	N	N	N	N	N	N	N	N	N	N	N	N	N	N	N	N	N
Petrie 198612	TENS	Y	Y	N	N	N	N	N	N	N	N	N	N	N	N	N	Y	Y	Y	Y	Y	Y	Y	Y	N	Y	N	Y	Y	N	N	N	N	N	N	N	N	N	N	N	N	N	N	N	N	N	N	N	N
Bullock 198913	Manual acupuncture	N	N	N	N	N	N	N	N	N	N	N	N	N	N	N	N	N	N	N	N	Y	Y	Y	N	Y	N	N	N	N	Y	N	N	N	N	N	N	N	N	N	N	N	N	N	N	N	N	N	N
Vincent198914	Manual acupuncture	Y	Y	N	N	N	Y	Y	Y	N	N	N	N	N	N	N	N	N	N	N	Y	Y	Y	Y	Y	Y	N	N	N	N	Y	N	N	N	N	N	N	N	N	N	N	N	N	N	N	N	N	N	N
Ballegaard199015	Manual acupuncture	N	Y	Y	N	N	N	Y	N	N	N	N	N	N	N	N	N	N	N	N	N	Y	N	Y	N	Y	N	N	N	N	Y	N	N	N	N	N	N	N	N	N	N	N	N	N	N	N	N	N	N
Haker199016	Laser acupuncture	Y	Y	Y	Y	N	Y	Y	N	N	N	N	N	N	N	N	Y	Y	Y	Y	Y	Y	Y	Y	N	Y	N	N	N	N	Y	N	N	N	N	N	N	N	N	N	N	N	N	N	N	N	Y	N	N
Tavola199217	Manual acupuncture	Y	Y	Y	N	N	N	Y	Y	N	N	N	N	N	N	N	N	N	N	N	Y	Y	Y	Y	Y	Y	N	N	Y	N	N	N	N	N	N	N	N	N	N	N	N	N	N	N	N	N	N	N	N
Worner199218	TENS	Y	Y	N	N	N	N	N	N	N	N	N	N	N	N	N	N	N	N	N	Y	Y	Y	Y	N	Y	N	N	N	N	Y	N	N	N	N	N	N	N	N	N	N	N	N	N	N	N	N	N	N
Molsberger199419	Manual acupuncture	Y	Y	Y	Y	N	Y	Y	Y	N	N	N	N	N	N	N	N	N	N	N	Y	Y	Y	Y	N	Y	N	Y	Y	N	N	N	N	N	N	N	N	N	N	N	N	N	Y	N	N	N	N	N	N
Hesse199420	Manual acupuncture	Y	Y	N	N	N	N	Y	N	N	N	N	N	N	N	N	N	N	N	N	N	Y	Y	Y	N	Y	N	N	N	N	N	N	N	N	N	N	N	N	N	N	N	N	N	N	N	N	N	N	N
Takeda199421	Manual acupuncture	Y	Y	Y	N	N	N	Y	Y	N	N	N	N	N	N	N	N	N	N	N	N	Y	Y	Y	N	Y	N	Y	Y	N	N	N	N	N	N	N	N	N	N	N	N	N	N	N	N	N	N	N	N
Blom199622	Manual acupuncture	N	Y	N	N	N	Y	N	N	N	N	N	N	N	N	N	N	N	N	N	N	Y	Y	Y	N	Y	N	N	N	N	N	N	N	N	N	N	N	N	N	N	N	N	N	N	N	N	N	N	N
Schwager199623	Electroacupuncture	Y	N	N	N	N	Y	Y	N	N	N	N	N	N	N	N	N	N	N	N	Y	N	N	N	N	Y	N	N	N	N	N	N	N	N	N	N	N	N	N	N	N	N	N	N	N	N	Y	N	N
Audun199824	Manual acupuncture	N	Y	N	N	N	Y	Y	N	N	N	N	N	N	N	N	N	N	N	N	N	Y	Y	Y	N	Y	N	N	N	N	N	N	N	N	N	N	N	N	N	N	N	N	N	N	N	N	N	N	N
Sadi199725	Manual acupuncture	N	N	N	N	N	N	N	N	N	N	N	N	N	N	N	N	N	N	N	N	Y	Y	Y	N	Y	N	N	N	N	N	N	N	N	N	N	N	N	N	N	N	N	N	N	N	N	N	N	N
Wang199726	TEAS	Y	Y	N	N	N	Y	Y	N	N	N	N	N	N	N	N	Y	Y	Y	Y	Y	N	Y	N	N	Y	N	N	N	N	N	N	N	N	N	N	N	N	N	N	N	N	N	N	N	N	Y	N	N
Pintov199727	Manual acupuncture	Y	Y	N	N	N	N	N	N	N	N	N	N	N	N	N	N	N	N	N	Y	Y	Y	Y	N	Y	N	N	N	N	N	N	N	N	N	N	N	N	N	N	N	N	N	N	N	N	N	N	N
Nicholas199828	Laser acupuncture	N	Y	N	N	N	N	Y	N	N	N	N	N	N	N	N	Y	Y	N	Y	N	Y	Y	Y	N	Y	N	N	N	N	N	N	N	N	N	N	N	N	N	N	N	N	N	N	N	N	N	N	N
BierNcki199829	Manual acupuncture	Y	Y	N	N	N	Y	Y	Y	N	N	N	N	N	N	N	N	N	N	N	N	Y	Y	Y	N	Y	N	Y	N	N	N	N	N	N	N	N	N	N	N	N	N	N	N	N	N	N	N	N	N
Schlager199830	Laser acupuncture	Y	Y	N	N	Y	Y	Y	N	N	N	N	N	N	N	N	Y	Y	Y	Y	Y	N	N	Y	N	Y	N	N	N	N	N	N	N	N	N	N	N	N	N	N	N	N	N	N	N	N	Y	N	N
Vilholm199831	Manual acupuncture	Y	Y	N	N	N	N	Y	Y	N	N	N	N	N	N	N	N	N	N	N	Y	Y	Y	Y	N	Y	N	N	N	N	N	N	N	N	N	Y	Y	Y	Y	Y	Y	Y	N	N	N	N	N	N	N
Hamza199932	TENS	Y	Y	Y	N	N	N	Y	N	N	N	N	N	N	N	N	Y	Y	Y	Y	Y	Y	Y	Y	N	Y	N	N	N	N	N	N	N	N	N	N	N	N	N	N	N	N	N	N	N	N	Y	N	N
Kloster199933	Manual acupuncture	Y	Y	Y	N	Y	N	Y	Y	N	N	N	N	N	N	N	N	N	N	N	Y	Y	Y	Y	N	Y	N	N	N	N	N	N	N	N	N	N	N	N	N	N	N	N	N	N	N	N	N	N	N
Shen200034	Electroacupuncture	Y	Y	Y	N	Y	Y	Y	Y	Y	N	N	N	N	N	N	Y	N	N	N	Y	Y	Y	Y	N	Y	Y	Y	Y	Y	N	N	N	N	N	Y	Y	Y	Y	Y	Y	Y	N	N	N	N	N	N	Y
Barlas200035	Manual acupuncture	Y	Y	Y	N	Y	Y	Y	N	N	Y	Y	N	Y	Y	Y	N	N	N	N	Y	N	N	Y	N	Y	N	N	N	N	N	N	N	N	N	N	N	N	N	N	N	N	N	N	N	N	N	N	N
Roschke200036	Manual acupuncture	Y	Y	Y	N	N	N	Y	N	N	N	N	N	N	N	N	N	N	N	N	Y	Y	Y	Y	N	Y	N	Y	Y	N	N	N	N	N	N	N	N	N	N	N	N	N	N	N	N	N	N	N	N
Karst200037	Manual acupuncture	Y	Y	N	Y	N	Y	Y	Y	N	N	N	N	N	N	N	N	N	N	N	Y	Y	Y	Y	N	Y	N	N	N	N	N	N	N	N	N	N	N	N	N	N	N	N	N	N	N	N	N	N	N
White200038	Manual acupuncture	Y	Y	N	Y	N	N	Y	N	N	N	N	N	N	N	Y	N	N	N	N	N	Y	Y	Y	N	Y	N	N	N	N	N	N	N	N	N	Y	Y	Y	Y	Y	Y	Y	N	N	N	N	N	N	N
Stavem200039	Manual acupuncture	Y	Y	Y	N	N	N	Y	Y	N	N	N	N	N	N	N	N	N	N	N	Y	Y	Y	Y	N	Y	N	Y	Y	N	N	N	N	N	N	N	N	N	N	N	N	N	N	N	N	N	N	N	N
Knight200140	Manual acupuncture	Y	Y	Y	N	N	Y	Y	N	N	N	N	N	N	N	N	N	N	N	N	Y	Y	Y	Y	N	Y	N	N	N	N	N	N	N	N	N	N	N	N	N	N	N	N	N	N	N	N	N	N	N
Irnich200141	Laser acupuncture	Y	Y	N	N	N	N	Y	N	N	N	N	N	N	N	N	Y	Y	Y	Y	Y	Y	Y	Y	Y	Y	N	N	N	N	N	N	N	N	N	N	N	N	N	N	N	N	N	N	N	N	Y	N	N
Karst200142	Manual acupuncture	Y	Y	N	Y	N	Y	Y	Y	N	N	N	N	N	N	N	N	N	N	N	Y	Y	Y	Y	N	Y	N	N	N	N	N	N	N	N	N	N	N	N	N	N	N	N	N	N	N	N	N	N	N
Habek200243	Manual acupuncture	Y	Y	N	N	N	N	Y	N	Y	N	N	N	N	N	N	N	N	N	N	Y	Y	Y	Y	N	Y	N	N	N	N	N	N	N	N	N	N	N	N	N	N	N	N	N	N	N	N	N	N	N
Carlsson200144	TENS	Y	Y	N	N	N	N	N	N	N	N	N	N	N	N	N	Y	Y	Y	Y	N	Y	Y	Y	N	Y	N	N	N	N	N	N	N	N	N	N	N	N	N	N	N	N	N	N	N	N	N	N	N
Molsberger200245	Manual acupuncture	Y	Y	N	N	N	Y	Y	Y	N	N	N	N	N	N	N	N	N	N	N	Y	Y	Y	Y	N	Y	N	Y	Y	N	N	N	N	N	N	N	N	N	N	N	N	N	N	N	N	N	N	N	N
Sangdee200246	Electroacupuncture	Y	Y	N	N	N	Y	Y	N	N	N	N	N	N	N	N	Y	Y	N	N	Y	Y	Y	Y	N	Y	N	Y	Y	N	N	N	N	N	N	N	N	N	N	N	N	N	Y	N	N	N	N	N	N
Sandberg200247	Electroacupuncture	Y	Y	Y	N	Y	Y	Y	Y	N	N	N	N	N	N	N	N	N	N	N	Y	Y	Y	Y	N	Y	N	N	N	N	N	N	N	N	N	N	N	N	N	N	N	N	Y	N	N	N	Y	N	N
Smith200248	Manual acupuncture	Y	N	N	N	N	Y	Y	N	N	N	N	N	N	N	N	N	N	N	N	N	Y	Y	Y	N	Y	N	N	N	N	Y	N	N	N	N	N	N	N	N	N	N	N	N	N	N	N	N	N	N
Lin200249	Electroacupuncture	Y	Y	N	N	N	Y	Y	N	N	N	N	N	N	N	N	Y	Y	Y	Y	N	Y	Y	Y	N	Y	N	N	N	N	N	N	N	N	N	N	N	N	N	N	N	N	N	N	N	N	Y	N	N
Else200250	Manual acupuncture	Y	Y	N	N	N	N	Y	Y	N	N	N	N	N	N	N	N	N	N	N	N	Y	Y	Y	N	Y	N	N	N	N	N	N	N	N	N	N	N	N	N	N	N	N	N	N	N	N	N	N	N
Nbeta200251	Manual acupuncture	Y	Y	Y	N	N	N	Y	Y	N	N	N	N	N	N	N	N	N	N	N	N	Y	Y	Y	N	Y	N	N	N	N	N	N	N	N	N	Y	Y	Y	Y	Y	Y	Y	N	N	N	N	N	N	N
Lynn200252	Electroacupuncture	N	Y	N	N	N	Y	Y	Y	N	N	N	N	N	N	N	N	Y	N	N	N	Y	Y	Y	N	Y	N	N	N	N	N	N	N	N	N	N	N	N	N	N	N	N	N	N	N	N	Y	N	N
Sim200253	Electroacupuncture	N	Y	N	Y	N	Y	Y	Y	N	N	N	N	N	N	N	Y	Y	N	N	Y	N	N	Y	N	Y	N	Y	Y	N	N	N	N	N	N	N	N	N	N	N	N	N	Y	N	N	N	N	N	N
Malmström200254	TENS	Y	Y	N	N	N	N	Y	N	N	N	N	N	N	N	N	Y	Y	Y	Y	Y	Y	Y	Y	N	Y	N	N	N	N	N	N	N	N	N	N	N	N	N	N	N	N	N	N	N	N	N	N	N
Näslund200255	Electroacupuncture	Y	Y	Y	N	Y	Y	Y	N	Y	N	N	N	N	N	N	Y	Y	Y	Y	Y	Y	Y	Y	N	Y	N	N	N	N	N	N	N	N	N	N	N	N	N	N	N	N	N	N	N	N	Y	N	N
Shapira200256	Manual acupuncture	Y	Y	N	N	Y	N	Y	N	N	N	N	N	N	Y	N	N	N	N	N	Y	Y	Y	Y	Y	Y	N	N	N	N	N	N	N	N	N	N	N	N	N	N	N	N	N	N	N	N	N	N	N
Fink200257	Manual acupuncture	Y	Y	Y	N	Y	Y	Y	N	N	Y	N	N	Y	Y	N	N	N	N	N	Y	Y	Y	Y	N	Y	N	N	N	N	Y	N	N	N	N	N	N	N	N	N	N	N	N	N	N	N	N	N	N
Medici200258	Manual acupuncture	Y	Y	Y	N	N	N	Y	Y	N	N	Y	N	Y	Y	N	N	N	N	N	Y	Y	Y	Y	N	Y	N	N	N	N	N	N	N	N	N	N	N	N	N	N	N	N	N	N	N	N	N	N	N
Fink200259	Manual acupuncture	Y	Y	Y	N	Y	Y	Y	Y	N	N	N	N	N	N	N	N	N	N	N	Y	Y	Y	Y	N	Y	N	Y	Y	N	N	N	N	N	N	N	N	N	N	N	N	N	N	Y	N	N	N	N	N
Karst200260	Manual acupuncture	Y	Y	N	Y	N	N	Y	Y	N	N	N	N	N	N	N	N	N	N	N	Y	Y	Y	Y	N	Y	N	N	N	N	N	N	N	N	N	N	N	N	N	N	N	N	N	N	N	N	N	N	N
Leibing200261	Manual acupuncture	Y	Y	N	N	N	N	Y	N	Y	N	N	N	N	N	N	N	N	N	N	Y	Y	Y	Y	N	Y	N	Y	Y	N	N	N	N	N	N	N	N	N	N	N	N	N	N	N	N	N	N	N	N
Streitberger200362	Manual acupuncture	Y	Y	Y	N	Y	Y	Y	N	N	N	N	N	N	N	N	N	N	N	N	Y	Y	Y	Y	N	Y	N	N	Y	N	N	N	N	N	N	Y	Y	Y	Y	Y	Y	Y	N	N	N	N	N	N	N
Karst200363	Manual acupuncture	Y	Y	Y	Y	Y	Y	Y	N	N	N	N	N	N	N	N	N	N	N	N	Y	Y	Y	Y	N	Y	N	N	N	N	Y	N	N	N	N	N	N	N	N	N	N	N	N	N	N	N	N	N	N
Habek200364	Manual acupuncture	Y	Y	N	N	N	N	Y	N	Y	N	N	N	N	N	N	N	N	N	N	Y	Y	Y	Y	N	Y	N	N	Y	N	N	N	N	N	N	N	N	N	N	N	N	N	N	N	N	N	N	N	N
Irnich200365	Manual acupuncture	N	N	N	N	N	N	Y	N	N	N	N	N	N	N	N	N	N	N	N	N	Y	Y	Y	N	Y	N	Y	Y	N	N	N	N	N	N	N	N	N	N	N	N	N	N	N	N	N	N	N	N
Kvorning200366	Electroacupuncture	N	Y	N	N	N	Y	Y	Y	N	N	N	N	N	N	N	Y	Y	N	N	N	Y	Y	Y	N	Y	N	N	N	N	N	N	N	N	N	N	N	N	N	N	N	N	N	N	N	N	N	N	N
Fanti200367	Electroacupuncture	Y	Y	Y	N	Y	Y	Y	N	N	N	N	N	N	N	N	Y	Y	N	N	Y	N	N	Y	N	Y	N	N	N	N	N	N	N	N	N	N	N	N	N	N	N	N	N	Y	N	N	Y	N	N
Kerr200368	TENS	Y	Y	Y	N	N	N	N	N	N	N	N	N	N	N	N	Y	Y	Y	Y	Y	Y	Y	Y	N	Y	N	N	N	N	N	N	N	N	N	N	N	N	N	N	N	N	Y	N	N	N	N	N	N
Hahn200469	Manual acupuncture	N	Y	N	N	N	Y	N	N	Y	N	N	N	N	N	N	N	N	N	N	Y	Y	Y	Y	N	Y	N	N	Y	Y	Y	N	N	N	N	N	N	N	N	N	N	N	Y	N	N	N	N	N	N
Berman200470	Manual acupuncture	Y	Y	N	N	N	Y	Y	N	N	N	N	N	N	N	N	N	N	N	N	N	Y	Y	Y	N	Y	N	N	N	N	N	N	N	N	N	N	N	N	N	N	N	N	N	N	N	N	N	N	N
Yiu200471	Manual acupuncture	N	N	N	N	N	Y	Y	N	N	N	N	N	N	N	N	N	N	N	N	N	Y	Y	Y	N	Y	Y	Y	Y	N	N	N	N	N	N	N	N	N	N	N	N	N	Y	N	N	N	N	N	N
Vas200472	Electroacupuncture	Y	Y	N	N	N	Y	Y	Y	N	N	N	N	N	N	N	Y	Y	N	N	N	Y	Y	Y	N	Y	N	Y	Y	N	N	N	N	N	N	N	N	N	N	N	N	N	N	N	N	N	Y	N	N
Razavi200473	TENS	Y	Y	Y	N	N	N	N	N	N	N	N	N	N	N	N	Y	Y	Y	Y	Y	N	Y	Y	N	Y	N	N	N	N	N	N	N	N	N	N	N	N	N	N	N	N	N	N	N	N	N	N	N
Kararmaz200474	TENS	Y	Y	Y	N	Y	N	N	N	N	N	N	N	N	N	N	Y	Y	N	Y	N	N	N	N	N	Y	N	N	N	N	N	N	N	N	N	N	N	N	N	N	N	N	N	N	N	N	Y	N	N
Guerra200475	Electroacupuncture	Y	Y	Y	Y	N	N	Y	Y	N	N	N	N	N	N	N	Y	Y	Y	Y	Y	Y	Y	Y	Y	Y	N	N	N	N	N	N	N	N	N	N	N	N	N	N	N	N	N	N	N	N	N	N	Y
Fink200476	Manual acupuncture	Y	Y	N	Y	Y	N	Y	Y	N	N	N	N	N	N	N	N	N	N	N	N	Y	Y	Y	N	Y	N	N	N	N	N	N	N	N	N	N	N	N	N	N	N	N	N	N	N	N	N	N	N
Magnusson200477	Manual acupuncture	Y	Y	N	N	N	N	Y	N	Y	N	N	N	N	N	N	N	N	N	N	Y	Y	Y	Y	N	Y	N	N	N	N	N	N	N	N	N	N	N	N	N	N	N	N	N	N	N	N	N	N	N
White200478	TENS	Y	Y	N	N	N	N	N	N	N	N	N	N	N	N	N	Y	Y	Y	Y	Y	Y	Y	Y	N	Y	N	N	N	N	N	N	N	N	N	N	N	N	N	N	N	N	N	N	N	N	Y	N	N
Joos200479	Manual acupuncture	Y	Y	N	N	N	Y	Y	Y	N	N	N	N	N	N	N	N	N	N	N	N	Y	Y	Y	N	Y	Y	Y	Y	N	N	N	N	N	N	N	N	N	N	N	N	N	N	N	N	N	N	N	N
Streitberger200480	Manual acupuncture	Y	Y	N	N	Y	Y	Y	Y	N	N	N	N	N	N	N	N	N	N	N	Y	Y	Y	Y	N	Y	N	N	N	N	N	N	N	N	N	Y	Y	Y	N	Y	Y	Y	N	N	N	N	N	N	N
Gan200481	Electroacupuncture	Y	Y	N	N	Y	Y	Y	N	N	N	N	N	N	N	N	Y	Y	Y	Y	Y	Y	Y	Y	N	Y	N	Y	Y	N	N	N	N	N	N	N	N	N	N	N	N	N	N	N	N	N	Y	N	N
Daniel200482	Manual acupuncture	Y	N	Y	N	Y	Y	N	Y	Y	N	N	N	N	N	N	N	N	N	N	Y	Y	Y	Y	N	Y	N	Y	Y	N	N	N	N	N	N	N	N	N	N	N	N	N	N	N	N	N	N	N	N
Ilbuldu200483	Laser acupuncture	Y	Y	N	N	N	N	Y	N	N	N	N	N	N	N	N	Y	Y	Y	Y	N	Y	Y	Y	N	Y	N	N	N	N	N	N	N	N	N	N	N	N	N	N	N	N	N	N	N	N	Y	N	N
Linde200584	Manual acupuncture	Y	Y	N	N	N	Y	Y	Y	N	N	N	N	N	N	N	N	N	N	N	N	Y	Y	Y	N	Y	N	Y	Y	N	N	N	N	N	N	N	N	N	N	N	N	N	N	N	N	N	N	N	N
Li200585	Manual acupuncture	N	Y	Y	N	N	Y	Y	Y	N	N	N	N	N	N	N	N	N	N	N	N	Y	Y	Y	N	Y	N	N	N	N	N	N	N	N	N	N	N	N	N	N	N	N	Y	N	N	N	N	N	N
Rössberg200586	Manual acupuncture	Y	Y	Y	N	N	Y	Y	Y	N	N	N	N	N	N	N	N	N	N	N	N	Y	Y	Y	N	Y	N	N	N	N	N	N	N	N	N	N	N	N	N	N	N	N	N	N	N	N	N	N	N
Wayne200587	Manual acupuncture	Y	Y	N	N	N	Y	Y	Y	N	N	N	N	N	N	N	N	N	N	N	N	Y	Y	Y	N	Y	N	N	N	N	N	N	N	N	N	N	N	N	N	N	N	N	N	N	N	N	N	N	N
Smith200588	Laser acupuncture	Y	Y	N	N	Y	N	Y	N	N	N	N	N	N	N	N	Y	Y	Y	Y	N	Y	Y	Y	Y	Y	N	Y	Y	N	N	N	N	N	N	N	N	N	N	N	N	N	N	N	N	N	Y	N	N
Ebneshahidi200589	Laser acupuncture	Y	Y	N	N	Y	N	Y	N	N	N	N	N	N	N	N	Y	Y	Y	Y	Y	Y	Y	Y	N	Y	N	N	N	N	N	N	N	N	N	N	N	N	N	N	N	N	N	N	N	N	Y	N	N
Park200590	Manual acupuncture	Y	Y	Y	N	Y	Y	Y	Y	Y	N	N	N	N	N	N	N	N	N	N	N	Y	Y	Y	Y	Y	Y	Y	Y	N	N	N	N	N	N	Y	Y	Y	Y	Y	Y	Y	N	N	N	N	N	N	N
Forbes200591	Manual acupuncture	Y	Y	Y	N	N	N	Y	N	Y	N	N	N	N	N	N	N	N	N	N	Y	Y	Y	Y	N	Y	N	N	N	N	N	N	N	N	N	N	N	N	N	N	N	N	N	N	N	N	N	N	N
Emmons200592	Manual acupuncture	Y	Y	N	N	N	N	Y	N	N	Y	N	N	N	N	N	N	N	N	N	Y	Y	Y	Y	N	Y	N	N	N	N	N	N	N	N	N	N	N	N	N	N	N	N	N	N	N	N	N	N	N
Smith200693	Manual acupuncture	Y	Y	Y	N	Y	Y	Y	N	N	N	N	N	N	N	N	N	N	N	N	Y	Y	N	Y	N	Y	N	N	N	N	N	N	N	N	N	Y	Y	Y	Y	Y	Y	Y	N	N	N	N	N	N	N
Diener200694	Manual acupuncture	Y	Y	Y	N	Y	Y	Y	Y	N	N	N	N	N	N	N	N	N	N	N	Y	Y	Y	Y	N	Y	Y	Y	Y	Y	N	N	N	N	N	Y	Y	Y	Y	N	Y	Y	N	N	N	N	N	N	N
Eric200695	TEAS	Y	Y	N	N	N	Y	Y	N	N	N	N	N	N	N	N	Y	Y	Y	Y	N	Y	Y	Y	N	Y	N	N	N	N	N	N	N	N	N	N	N	N	N	N	N	N	N	N	N	N	N	N	N
Andrade200696	Manual acupuncture	N	N	N	N	N	Y	Y	Y	N	N	N	N	N	N	N	N	N	N	N	N	Y	Y	Y	N	Y	N	N	N	N	N	N	N	N	N	N	N	N	N	N	N	N	N	N	N	N	N	N	N
Habib200697	TEAS	N	N	N	N	N	N	N	N	N	N	N	N	N	N	N	N	N	N	N	N	Y	Y	Y	N	Y	N	N	N	N	N	N	N	N	N	N	N	N	N	N	N	N	N	N	N	N	N	N	N
Vas200698	Electroacupuncture	N	Y	N	Y	N	Y	Y	Y	N	N	N	N	N	N	N	Y	Y	N	N	N	Y	Y	Y	N	Y	N	N	N	N	N	N	N	N	N	N	N	N	N	N	N	N	N	N	N	N	N	N	N
Vas200699	TENS	Y	Y	N	N	Y	Y	Y	N	N	N	N	N	N	N	N	Y	Y	Y	Y	Y	Y	Y	Y	N	Y	Y	Y	Y	N	N	N	N	N	N	N	N	N	N	N	N	N	N	N	N	N	Y	N	N
Inoue2006100	Manual acupuncture	N	N	Y	Y	N	N	N	Y	N	N	N	N	N	N	N	N	N	N	N	Y	N	N	N	Y	Y	N	N	N	N	N	N	N	N	N	N	N	N	N	N	N	N	N	N	N	N	N	N	N
Gioia2006101	Manual acupuncture	Y	Y	N	N	N	N	Y	N	N	N	N	N	N	N	N	N	N	N	N	Y	Y	Y	Y	N	Y	N	N	Y	N	N	N	N	N	N	N	N	N	N	N	N	N	N	N	N	N	N	N	N
Joos2006102	Manual acupuncture	Y	Y	Y	N	Y	Y	Y	Y	N	N	N	N	N	N	N	N	N	N	N	N	Y	Y	Y	N	Y	N	Y	Y	N	N	N	N	N	N	N	N	N	N	N	N	N	Y	N	N	N	N	N	N
Aigner2006103	Laser acupuncture	Y	Y	N	N	N	N	Y	N	N	N	N	N	N	N	N	Y	Y	Y	Y	Y	Y	Y	Y	N	Y	N	N	N	N	N	N	N	N	N	N	N	N	N	N	N	N	N	N	N	N	N	N	N
Schneider2006104	Manual acupuncture	Y	Y	N	Y	N	N	Y	Y	N	N	N	N	N	N	N	N	N	N	N	N	Y	Y	Y	N	Y	N	N	N	N	N	N	N	N	N	N	N	N	N	N	N	N	N	N	N	N	N	N	N
Cabrini2006105	Manual acupuncture	Y	Y	N	N	N	N	Y	N	N	N	N	N	N	N	N	N	N	N	N	Y	N	N	Y	N	Y	N	N	N	N	N	N	N	N	N	N	N	N	N	N	N	N	N	N	N	N	N	N	N
Haake2007106	Manual acupuncture	Y	Y	Y	N	Y	Y	Y	Y	N	N	N	N	N	N	N	N	N	N	N	Y	Y	Y	Y	N	Y	Y	Y	N	Y	N	N	N	N	N	Y	Y	Y	Y	Y	Y	Y	N	N	N	N	N	N	N
Yurtkuran2007107	Laser acupuncture	Y	Y	Y	N	Y	Y	Y	N	N	N	N	N	N	N	N	Y	N	N	N	Y	Y	Y	Y	N	Y	N	N	N	N	Y	N	N	N	N	N	N	N	N	N	N	N	N	N	N	N	Y	N	N
Tsang2007108	Manual acupuncture	Y	Y	Y	N	Y	Y	Y	Y	Y	N	N	N	N	N	N	N	N	N	N	Y	Y	Y	Y	N	Y	Y	Y	Y	N	N	N	N	N	N	Y	N	N	N	N	N	N	N	N	N	N	N	N	N
Song2007109	Electroacupuncture	Y	Y	N	N	N	Y	Y	N	N	N	N	N	N	N	N	Y	Y	Y	Y	Y	Y	Y	Y	N	Y	N	N	N	N	N	N	N	N	N	N	N	N	N	N	N	N	N	N	N	N	N	N	N
Endres2007110	Manual acupuncture	N	Y	Y	N	N	N	Y	Y	Y	N	N	N	N	N	N	N	N	N	N	N	Y	Y	Y	N	Y	N	N	N	N	N	N	N	N	N	Y	Y	Y	Y	Y	Y	Y	N	N	N	N	N	N	N
Shen2007111	Manual acupuncture	Y	Y	Y	Y	Y	Y	Y	Y	N	Y	N	N	Y	Y	Y	N	N	N	N	Y	Y	Y	Y	N	Y	N	N	N	N	N	N	N	N	N	N	N	N	N	N	N	N	N	N	N	N	N	N	N
Smith 2007112	Manual acupuncture	Y	Y	Y	Y	N	Y	Y	Y	N	Y	Y	N	Y	Y	Y	N	N	N	N	Y	Y	Y	Y	N	Y	N	N	N	N	N	N	N	N	N	N	N	N	N	N	N	N	Y	N	N	N	N	N	N
Chao 2007113	TENS	Y	Y	N	N	Y	N	Y	N	N	N	N	N	N	N	N	Y	Y	Y	Y	Y	Y	Y	Y	N	Y	N	Y	Y	Y	N	N	N	N	N	N	N	N	N	N	N	N	N	N	N	N	Y	N	N
Flachskampf2007114	Manual acupuncture	Y	Y	Y	N	Y	N	Y	N	N	N	N	N	N	N	N	N	N	N	N	Y	Y	Y	Y	Y	Y	N	Y	Y	N	N	N	N	N	N	N	N	N	N	N	N	N	N	N	N	N	N	N	N
Dyson2007115	Manual acupuncture	Y	Y	N	Y	N	N	Y	Y	Y	N	N	N	N	N	N	N	N	N	N	Y	Y	Y	Y	N	Y	N	Y	Y	N	N	N	N	N	N	N	N	N	N	N	N	N	N	N	N	N	N	N	N
Yin2007116	Manual acupuncture	Y	Y	N	N	N	N	Y	Y	Y	N	N	N	N	N	N	N	N	N	N	N	Y	Y	Y	N	Y	N	N	N	N	N	N	N	N	N	Y	Y	Y	Y	N	Y	Y	N	N	N	N	N	N	N
Xue2007117	Manual acupuncture	Y	Y	Y	N	Y	Y	Y	Y	N	N	N	N	N	N	N	N	N	N	N	Y	Y	Y	Y	Y	Y	N	N	N	N	N	N	N	N	N	N	N	N	N	N	N	N	N	N	N	N	N	N	N
Nir2007118	Manual acupuncture	Y	Y	N	N	N	Y	Y	N	N	N	N	N	N	N	N	N	N	N	N	Y	Y	Y	Y	Y	Y	N	Y	Y	Y	N	N	N	N	N	N	N	N	N	N	N	N	N	N	N	N	N	N	N
Schaechter2007119	Electroacupuncture	Y	N	Y	Y	Y	Y	N	Y	N	N	N	N	N	N	N	Y	Y	Y	Y	N	Y	Y	Y	N	Y	N	N	N	N	N	N	N	N	N	Y	Y	Y	Y	Y	Y	Y	N	N	N	N	Y	N	N
Hübscher 2008120	Manual acupuncture	Y	Y	Y	N	Y	Y	Y	N	N	N	N	N	N	N	N	N	N	N	N	Y	N	N	N	N	Y	N	N	N	N	N	N	N	N	N	N	N	N	N	N	N	N	N	N	N	N	N	N	N
Jubb2008121	Electroacupuncture	Y	Y	N	N	N	Y	Y	Y	N	N	N	N	N	N	N	Y	Y	N	N	N	Y	Y	Y	N	Y	N	N	N	N	N	N	N	N	N	Y	Y	Y	Y	Y	Y	Y	Y	N	N	N	Y	N	N
Gottschling2008122	Laser acupuncture	Y	Y	N	N	N	N	Y	N	N	N	N	N	N	N	N	N	N	Y	N	N	Y	Y	Y	N	Y	Y	N	N	N	N	N	N	N	N	N	N	N	N	N	N	N	N	N	N	N	Y	N	N
Hopwood2008123	TEAS	Y	Y	N	N	N	Y	Y	N	N	N	N	N	N	N	N	Y	N	N	N	N	Y	Y	Y	N	Y	N	N	N	N	N	N	N	N	N	N	N	N	N	N	N	N	N	N	N	N	N	N	N
DeSantaN 2008124	TEAS	N	Y	N	N	N	Y	Y	N	N	N	N	N	N	N	N	N	N	Y	N	Y	N	N	N	N	Y	N	N	N	N	N	N	N	N	N	N	N	N	N	N	N	N	N	N	N	N	Y	N	N
Vas2008125	TEAS	N	Y	N	N	N	N	Y	N	N	N	N	N	N	N	N	N	N	N	N	Y	Y	Y	Y	N	Y	Y	N	N	N	N	N	N	N	N	N	N	N	N	N	N	N	Y	N	N	N	N	N	N
Li2008126	Manual acupuncture	N	Y	Y	N	N	N	Y	N	N	N	N	N	N	N	N	N	N	N	N	N	N	N	N	N	Y	N	N	N	N	N	N	N	N	N	N	N	N	N	N	N	N	N	N	N	N	N	N	N
Cho2008127	Manual acupuncture	N	Y	Y	N	Y	N	Y	Y	N	N	N	N	N	N	N	N	N	N	N	N	Y	Y	Y	N	Y	N	N	N	N	N	N	N	N	N	N	N	N	N	N	N	N	N	N	N	N	N	N	N
Facco2008128	Manual acupuncture	Y	Y	Y	Y	N	N	Y	N	N	N	N	N	N	N	N	N	N	N	N	N	N	N	N	N	Y	N	N	N	N	N	N	N	N	N	N	N	N	N	N	N	N	N	N	N	N	N	N	N
Alecrim2008129	Manual acupuncture	N	Y	N	N	N	Y	N	N	N	N	N	N	N	N	N	N	N	N	N	Y	Y	Y	Y	N	Y	Y	N	N	N	N	N	N	N	N	Y	Y	Y	Y	Y	Y	Y	N	N	N	Y	N	N	N
Goldman2008130	Manual acupuncture	Y	Y	N	Y	N	N	Y	N	N	N	N	N	N	N	N	N	N	N	N	Y	Y	Y	Y	N	Y	Y	Y	Y	N	N	N	N	N	N	Y	Y	Y	Y	Y	Y	Y	N	N	N	N	N	N	N
Lee2008131	Manual acupuncture	N	Y	Y	N	Y	Y	N	N	N	N	N	N	N	N	N	N	N	N	N	Y	Y	Y	Y	N	Y	N	Y	Y	Y	N	N	N	N	N	Y	Y	Y	Y	Y	Y	Y	N	N	N	N	N	N	N
Lau2008132	TENS	N	Y	N	N	N	N	Y	N	N	N	N	N	N	N	N	N	N	N	N	Y	N	N	N	N	Y	N	N	N	N	N	N	N	N	N	N	N	N	N	N	N	N	N	N	N	Y	N	N	N
Bäcker2008133	Manual acupuncture	N	Y	N	N	N	N	Y	N	N	N	N	N	N	N	N	N	N	N	N	Y	N	N	N	N	Y	N	N	N	N	N	N	N	N	N	N	N	N	N	N	N	N	N	N	N	N	N	N	N
Elden2008134	Manual acupuncture	Y	Y	N	N	N	Y	Y	Y	Y	Y	Y	N	N	N	N	N	N	N	N	N	Y	Y	Y	N	Y	N	N	N	N	N	N	N	N	N	Y	Y	Y	Y	Y	Y	Y	Y	N	N	N	N	N	N
Niko2008135	Laser acupuncture	N	Y	Y	N	Y	N	N	N	N	N	N	N	N	N	N	N	N	N	N	N	Y	Y	Y	N	Y	N	N	N	N	Y	N	N	N	N	N	N	N	N	N	N	N	N	N	N	N	N	N	N
Zheng2008136	TENS	Y	Y	N	N	N	Y	Y	N	N	N	N	N	N	N	N	Y	Y	Y	Y	Y	Y	Y	Y	N	Y	N	N	N	N	N	N	N	N	N	N	N	N	N	N	N	N	N	N	N	N	Y	N	N
Liu2008137	TEAS	Y	Y	N	N	Y	Y	Y	N	N	N	N	N	N	N	N	Y	Y	Y	Y	Y	N	N	Y	N	Y	N	Y	Y	N	N	N	N	N	N	N	N	N	N	N	N	N	N	N	N	N	Y	N	N
Cheng2009138	Electroacupuncture	Y	Y	Y	N	Y	Y	Y	Y	Y	N	N	N	N	N	N	Y	Y	Y	N	Y	Y	Y	Y	N	Y	N	Y	N	N	N	N	N	N	N	N	N	N	N	N	N	N	N	N	N	N	Y	N	N
Lathia2009139	Manual acupuncture	Y	Y	Y	N	N	N	N	N	Y	N	N	N	N	N	N	N	N	N	N	Y	Y	Y	Y	N	Y	Y	Y	N	Y	N	N	N	N	N	N	N	N	N	N	N	N	N	N	N	N	N	N	N
Lin2009130	TEAS	N	Y	N	N	N	Y	Y	N	N	N	N	N	N	N	N	N	N	N	N	N	N	N	N	N	Y	N	N	N	N	N	N	N	N	N	N	N	N	N	N	N	N	N	N	N	N	N	N	N
Yeung2009141	Electroacupuncture	Y	Y	N	N	Y	Y	Y	N	N	N	N	N	N	N	N	Y	N	N	N	N	Y	Y	Y	N	Y	Y	N	N	N	N	Y	N	N	N	N	N	N	N	N	N	N	N	N	N	N	Y	N	N
Lee2009142	Electroacupuncture	Y	Y	Y	N	Y	Y	Y	Y	N	N	N	N	N	N	N	N	N	N	N	Y	Y	Y	Y	N	Y	Y	N	N	N	N	N	N	N	N	N	N	N	N	N	N	N	N	N	N	N	Y	N	N
Kong2009143	Electroacupuncture	Y	Y	N	N	N	Y	Y	N	N	N	N	N	N	N	N	N	N	N	N	N	Y	Y	Y	N	Y	N	N	N	N	N	N	N	N	N	N	N	N	N	N	N	N	N	N	N	N	Y	N	N
Anzinger2009144	Laser acupuncture	N	Y	N	N	N	Y	Y	N	N	N	N	N	N	N	N	N	N	Y	N	N	Y	Y	Y	N	Y	N	N	N	N	N	N	N	N	N	N	N	N	N	N	N	N	N	N	N	N	Y	N	N
Chang2009145	Manual acupuncture	N	Y	Y	N	N	Y	Y	N	N	N	N	N	N	N	N	N	N	N	N	Y	Y	Y	Y	N	Y	N	N	N	N	N	N	N	N	N	N	N	N	N	N	N	N	N	N	N	N	N	N	N
Song2009146	Electroacupuncture	N	Y	Y	N	N	Y	Y	N	N	N	N	N	N	N	N	N	N	N	N	N	Y	Y	Y	N	Y	N	N	N	N	N	N	N	N	N	N	N	N	N	N	N	N	N	N	N	N	Y	N	N
Yao2009147	Electroacupuncture	N	Y	N	N	N	N	Y	N	N	N	N	N	N	N	N	N	N	N	N	N	N	N	N	N	Y	N	N	N	N	N	N	N	N	N	N	N	N	N	N	N	N	N	N	N	N	N	N	N
Chou2009148	Manual acupuncture	N	Y	Y	Y	N	N	Y	N	N	N	N	N	N	N	N	N	N	N	N	N	N	N	N	N	Y	Y	N	N	N	N	N	N	N	N	N	N	N	N	N	N	N	Y	N	N	Y	N	N	N
Yan2009149	TEAS	N	Y	N	N	N	N	Y	N	N	N	N	N	N	N	N	Y	N	N	N	Y	Y	Y	Y	N	Y	N	N	N	N	N	N	N	N	N	N	N	N	N	N	N	N	N	N	N	N	N	N	N
Fang2009150	Manual acupuncture	N	Y	Y	N	N	N	Y	N	N	N	N	N	N	N	N	N	N	N	N	N	N	N	N	N	Y	N	N	N	N	N	N	N	N	N	N	N	N	N	N	N	N	N	N	N	N	N	N	N
Wu2009151	Laser acupuncture	N	Y	N	N	N	N	Y	N	N	N	N	N	N	N	N	N	N	N	N	N	N	N	N	N	Y	N	N	N	N	N	N	N	N	N	N	N	N	N	N	N	N	N	N	N	N	N	N	N
Chae 2009152	Manual acupuncture	Y	Y	N	N	N	N	Y	N	N	N	N	N	N	N	N	N	N	N	N	N	N	N	N	N	Y	N	N	N	N	N	N	N	N	N	N	N	N	N	N	N	N	Y	N	N	N	N	N	N
Chae2009153	Manual acupuncture	Y	Y	N	N	N	N	Y	N	N	N	N	N	N	N	N	N	N	N	N	N	N	N	N	N	Y	N	N	N	N	N	N	N	N	N	Y	Y	Y	Y	Y	Y	Y	N	N	N	N	N	N	N
Harris2009154	Manual acupuncture	Y	Y	N	N	N	N	Y	N	N	N	N	N	N	N	N	N	N	N	N	N	N	N	N	N	Y	N	N	N	N	N	N	N	N	N	Y	Y	Y	Y	Y	Y	Y	N	N	N	N	N	N	N
Fleckenstein2009155	Laser acupuncture	N	Y	Y	N	Y	N	Y	N	N	N	N	N	N	N	N	N	N	N	N	N	N	N	N	N	Y	N	N	N	Y	N	N	N	N	N	N	N	N	N	N	N	N	N	N	N	N	N	N	N
Cherkin2009156	Manual acupuncture	Y	Y	Y	Y	N	N	Y	N	N	N	N	N	N	N	N	N	N	N	N	N	Y	Y	Y	N	Y	N	Y	Y	N	N	N	N	N	N	N	N	N	N	N	N	N	N	N	N	N	N	N	N
Zhang2009157	Manual acupuncture	N	Y	N	N	N	N	Y	N	N	N	N	N	N	N	N	N	N	N	N	Y	Y	Y	Y	N	Y	N	N	N	N	N	N	N	N	N	Y	Y	Y	Y	Y	Y	Y	N	N	N	N	N	N	N
Asher2009158	Manual acupuncture	N	Y	Y	N	Y	N	Y	Y	N	N	N	N	N	N	N	N	N	N	N	Y	Y	Y	Y	N	Y	N	Y	Y	N	N	N	N	N	N	N	N	N	N	N	N	N	N	N	N	N	N	N	N
Kim2009159	Electroacupuncture	N	Y	N	N	N	N	Y	N	N	N	N	N	N	N	N	N	N	N	N	N	N	N	N	N	Y	N	N	N	N	N	N	N	N	N	N	N	N	N	N	N	N	N	N	N	Y	N	N	N
Yeh2009160	Electroacupuncture	Y	Y	N	N	N	N	Y	N	N	N	N	N	N	N	N	N	N	N	N	Y	Y	Y	Y	N	Y	N	N	N	N	N	N	N	N	N	N	N	N	N	N	N	N	N	N	N	N	Y	N	N
Li2009161	Manual acupuncture	Y	Y	Y	N	Y	N	Y	N	N	N	N	N	N	N	N	N	N	N	N	N	N	N	N	N	Y	N	Y	Y	N	N	N	N	N	N	N	N	N	N	N	N	N	N	N	N	N	N	N	N
Hervik2009162	Manual acupuncture	N	Y	Y	N	N	N	Y	Y	N	N	N	N	N	N	N	N	N	N	N	Y	Y	Y	Y	N	Y	N	Y	Y	N	N	N	N	N	N	N	N	N	N	N	N	N	N	N	N	N	N	N	N
So2009163	Manual acupuncture	N	Y	Y	N	Y	N	Y	N	N	N	N	N	N	N	N	N	N	N	N	Y	N	N	N	N	Y	N	Y	Y	N	N	N	N	N	N	Y	Y	Y	Y	Y	Y	Y	N	N	N	N	N	N	N
Dieterle2009164	Manual acupuncture	N	Y	Y	N	Y	N	Y	N	N	N	N	N	N	N	N	N	N	N	N	Y	Y	Y	Y	N	Y	N	N	N	N	N	N	N	N	N	N	N	N	N	N	N	N	N	N	N	N	N	N	N
Lembo2009165	Manual acupuncture	Y	Y	N	N	N	N	Y	N	N	N	N	N	N	N	N	N	N	N	N	N	Y	Y	Y	N	Y	N	Y	Y	N	N	N	N	N	N	N	N	N	N	N	N	N	N	N	N	N	N	N	N
Tong2009166	Manual acupuncture	N	Y	Y	N	N	N	Y	Y	Y	N	N	N	N	N	N	N	N	N	N	N	Y	Y	Y	N	Y	N	N	N	N	N	N	N	N	N	N	N	N	N	N	N	N	N	N	N	N	N	N	N
Fu2009167	Manual acupuncture	N	Y	Y	N	N	N	Y	N	N	N	N	N	N	N	N	N	N	N	N	Y	Y	Y	Y	N	Y	N	N	N	N	N	N	N	N	N	N	N	N	N	N	N	N	N	N	N	N	N	N	N
Kong2009168	Electroacupuncture	Y	Y	N	N	N	N	Y	N	N	N	N	N	N	N	N	N	N	N	N	N	N	N	N	N	Y	N	N	N	N	N	N	N	N	N	N	N	N	N	N	N	N	N	N	N	N	Y	N	N
Fu2009169	Manual acupuncture	N	Y	N	N	N	N	Y	N	N	N	N	N	N	N	N	N	N	N	N	Y	N	N	N	N	Y	N	N	N	N	N	N	N	N	N	N	N	N	N	N	N	N	N	N	N	N	N	N	N
Ahn2009170	Electroacupuncture	N	Y	N	N	N	N	Y	N	N	N	N	N	N	N	N	N	N	N	N	N	Y	Y	Y	N	Y	N	Y	Y	N	N	N	N	N	N	N	N	N	N	N	N	N	N	N	N	N	Y	N	N
Sahmeddini2010171	Electroacupuncture	Y	Y	Y	N	N	Y	Y	N	N	N	N	N	N	N	N	Y	N	N	N	N	N	N	N	N	Y	N	N	N	N	N	N	N	N	N	N	N	N	N	N	N	N	N	N	N	N	Y	N	N
Lu2010172	Electroacupuncture	N	Y	N	N	N	Y	Y	N	N	N	N	N	N	N	N	N	N	N	N	Y	N	N	N	N	Y	N	N	N	N	N	N	N	N	N	N	N	N	N	N	N	N	N	N	N	N	Y	N	N
Wu2010173	Manual acupuncture	Y	Y	Y	N	N	Y	Y	Y	N	N	N	N	N	N	N	N	N	N	N	N	N	N	N	N	Y	N	N	N	N	N	N	N	N	N	N	N	N	N	N	N	N	N	N	N	N	N	N	N
Brien2010174	Laser acupuncture	Y	Y	N	N	N	Y	Y	N	N	N	N	N	N	N	N	N	N	N	N	N	Y	Y	Y	N	Y	N	N	N	N	N	N	N	N	N	N	N	N	N	N	N	N	N	N	N	N	Y	N	N
Zyloney2010175	Electroacupuncture	Y	Y	N	N	N	Y	Y	N	N	N	N	N	N	N	N	N	N	N	N	N	Y	Y	Y	N	Y	N	N	N	N	N	N	N	N	N	N	N	N	N	N	N	N	N	N	N	N	Y	N	N
Ngai2010176	TEAS	N	Y	N	N	N	Y	Y	N	N	N	N	N	N	N	N	N	N	N	N	Y	Y	Y	Y	N	Y	N	N	N	N	N	N	N	N	N	N	N	N	N	N	N	N	N	N	N	Y	Y	N	N
Tong2010177	Manual acupuncture	N	Y	Y	N	N	N	N	N	N	N	N	N	N	N	N	N	N	N	N	Y	N	N	N	N	Y	N	N	N	N	N	N	N	N	N	Y	Y	Y	Y	Y	Y	Y	N	N	N	N	N	N	N
Dias2010178	TEAS	N	Y	Y	N	Y	Y	Y	N	N	N	N	N	N	N	N	N	N	N	N	Y	N	N	N	N	Y	N	N	N	N	N	N	N	N	N	Y	Y	Y	Y	Y	Y	Y	N	N	N	N	Y	N	N
Li2010179	Electroacupuncture	N	Y	Y	N	Y	N	Y	N	N	N	N	N	N	N	N	N	N	N	N	Y	Y	Y	Y	N	Y	Y	Y	Y	N	N	N	N	N	N	N	N	N	N	N	N	N	Y	N	N	N	Y	N	N
Sun2010180	Manual acupuncture	N	Y	Y	N	Y	N	Y	Y	N	N	N	N	N	N	N	N	N	N	N	Y	Y	Y	Y	N	Y	N	N	N	N	N	N	N	N	N	N	N	N	N	N	N	N	Y	N	N	N	N	N	N
Kokkotou2010 181	Manual acupuncture	Y	N	N	N	N	N	Y	N	N	N	N	N	N	N	N	N	N	N	N	Y	Y	Y	Y	N	Y	N	N	N	N	N	N	N	N	N	N	N	N	N	N	N	N	N	N	N	N	N	N	N
Wong2010182	Manual acupuncture	Y	Y	Y	N	Y	N	Y	N	N	N	N	N	N	N	N	N	N	N	N	N	Y	Y	Y	N	Y	N	N	N	N	N	N	N	N	N	N	N	N	N	N	N	N	N	N	N	N	N	N	N
Suarez2010183	Manual acupuncture	Y	Y	N	N	N	N	Y	N	N	N	N	N	N	N	N	N	N	N	N	N	N	N	N	N	Y	N	N	N	N	N	N	N	N	N	Y	Y	Y	Y	N	Y	Y	N	N	N	N	N	N	N
Modlock2010184	Manual acupuncture	N	Y	N	N	N	N	Y	N	N	N	N	N	N	N	N	N	N	N	N	Y	Y	Y	Y	N	Y	N	N	N	N	N	N	N	N	N	Y	Y	Y	Y	Y	Y	Y	N	N	N	N	N	N	N
Beer2010185	Manual acupuncture	N	Y	N	N	Y	N	Y	N	N	N	N	N	N	N	N	N	N	N	N	N	Y	Y	Y	N	Y	N	N	N	N	N	N	N	N	N	N	N	N	N	N	N	N	N	N	N	N	N	N	N
Venzke2010186	Manual acupuncture	Y	Y	N	Y	N	N	Y	N	N	N	N	N	N	N	N	N	N	N	N	Y	Y	Y	Y	N	Y	N	Y	N	N	N	N	N	N	N	N	N	N	N	N	N	N	N	N	N	N	Y	N	N
Wang2010187	Manual acupuncture	N	Y	N	Y	N	N	Y	N	N	N	N	N	N	N	N	N	N	N	N	Y	Y	Y	Y	N	Y	Y	N	N	N	N	N	N	N	N	N	N	N	N	N	N	N	N	N	N	Y	Y	N	N
Hyun2010188	Manual acupuncture	Y	Y	N	N	N	N	Y	Y	N	N	N	N	N	N	N	N	N	N	N	Y	Y	Y	Y	N	Y	N	N	N	N	N	N	N	N	N	N	N	N	N	N	N	N	N	N	N	N	N	N	N
So2010189	Manual acupuncture	Y	Y	Y	N	Y	N	Y	N	N	N	N	N	N	N	N	N	N	N	N	Y	N	N	N	N	Y	Y	N	N	N	N	N	N	N	N	Y	Y	Y	Y	Y	Y	Y	N	N	N	N	N	N	N
Yeh2010190	TENS	N	Y	N	N	N	N	Y	N	N	N	N	N	N	N	N	N	N	N	N	Y	N	N	N	N	Y	N	N	N	N	N	N	N	N	N	N	N	N	N	N	N	N	N	N	N	N	N	N	N
Jiang2010191	Manual acupuncture	N	Y	N	N	N	N	Y	N	N	N	N	N	N	N	N	N	N	N	N	Y	N	N	N	N	Y	N	N	N	N	N	N	N	N	N	N	N	N	N	N	N	N	N	N	N	N	N	N	N
Boutouyrie2010192	Manual acupuncture	N	Y	N	N	N	N	Y	N	N	N	N	N	N	N	N	N	N	N	N	Y	N	N	N	N	Y	N	Y	Y	Y	N	N	N	N	N	N	N	N	N	N	N	N	N	N	N	N	N	N	N
Cheung2010193	TENS	N	Y	N	N	N	N	Y	N	N	N	N	N	N	N	N	N	N	N	N	N	N	N	N	N	Y	N	N	N	N	N	N	N	N	N	N	N	N	N	N	N	N	N	N	N	N	N	N	N
Leung2010194	Electroacupuncture	N	Y	N	N	N	N	Y	N	N	N	N	N	N	N	N	N	N	N	N	N	N	N	N	N	Y	N	N	N	N	N	N	N	N	N	N	N	N	N	N	N	N	N	N	N	N	N	N	N
Shin2010195	Manual acupuncture	N	Y	N	N	N	N	N	N	N	N	N	N	N	N	N	N	N	N	N	N	Y	Y	Y	N	Y	N	N	N	N	N	N	N	N	N	N	N	N	N	N	N	N	N	N	N	N	N	N	N
Andersen2010196	Manual acupuncture	N	Y	N	Y	Y	Y	Y	Y	N	N	N	N	N	N	N	N	N	N	N	N	Y	Y	Y	N	Y	N	Y	Y	N	N	N	N	N	N	N	N	N	N	N	N	N	N	N	N	N	N	N	N
Liu2011197	Electroacupuncture	Y	Y	Y	N	Y	Y	Y	N	Y	N	N	N	N	N	N	Y	Y	N	N	Y	Y	Y	Y	N	Y	Y	Y	N	N	N	N	N	N	N	N	N	N	N	N	N	N	N	N	N	N	Y	N	N
Yeung2011198	Electroacupuncture	Y	N	N	N	N	Y	Y	N	N	N	N	N	N	N	N	N	N	n	N	N	Y	Y	Y	N	Y	Y	N	N	N	N	Y	N	N	N	N	N	N	N	N	N	N	N	N	N	N	N	N	N
Leung2011199	Electroacupuncture	N	Y	Y	Y	Y	Y	Y	N	N	N	N	N	N	N	N	N	N	N	N	Y	N	N	N	N	Y	N	N	N	N	N	N	N	N	N	N	N	N	N	N	N	N	N	Y	N	Y	Y	N	N
Liu2011200	Manual acupuncture	N	Y	Y	N	N	Y	Y	N	N	Y	Y	N	N	N	N	N	N	N	N	Y	N	N	N	N	Y	Y	N	N	N	N	N	N	N	N	N	N	N	N	N	N	N	N	N	N	N	N	N	N
Ma2011201	Electroacupuncture	Y	Y	Y	N	N	Y	Y	N	N	N	N	N	N	N	N	N	N	N	N	Y	N	N	N	N	Y	N	N	N	N	N	N	N	N	N	Y	Y	Y	Y	Y	Y	Y	N	N	N	Y	Y	N	N
Zhang2011202	TEAS	Y	Y	N	N	N	Y	Y	N	N	N	N	N	N	N	N	Y	N	N	N	Y	N	N	N	N	Y	N	N	N	N	N	N	N	N	N	N	N	N	N	N	N	N	N	N	N	N	N	N	N
Karaman2011203	Laser acupuncture	N	Y	N	N	N	Y	Y	N	N	N	N	N	N	N	N	N	N	N	N	Y	Y	Y	Y	N	Y	N	N	N	N	N	N	N	N	N	N	N	N	N	N	N	N	N	N	N	N	N	N	N
Lomuscio2011204	Manual acupuncture	N	Y	N	N	N	Y	Y	N	N	N	N	N	N	N	N	N	N	N	N	N	Y	Y	Y	N	Y	N	N	N	N	N	N	N	N	N	N	N	N	N	N	N	N	N	N	N	N	N	N	N
El-Deeb2011205	Electroacupuncture	N	Y	Y	N	Y	Y	Y	N	N	N	N	N	N	N	N	N	N	N	N	Y	N	N	N	N	Y	N	N	N	N	N	N	N	N	N	N	N	N	N	N	N	N	N	N	N	N	Y	N	N
Radvanska2011206	Laser acupuncture	N	Y	N	N	N	Y	Y	N	N	N	N	N	N	N	N	N	N	N	N	N	Y	Y	Y	N	Y	N	N	N	N	N	N	N	N	N	N	N	N	N	N	N	N	N	N	N	N	Y	N	N
Gemmell2011207	TEAS	Y	Y	N	N	N	Y	Y	N	N	N	N	N	N	N	N	N	N	N	N	N	N	N	N	N	Y	N	N	N	N	N	N	N	N	N	N	N	N	N	N	N	N	N	N	N	N	N	N	N
Yu2011208	Electroacupuncture	N	Y	Y	N	Y	Y	Y	Y	N	N	N	N	N	N	N	N	N	N	N	Y	Y	Y	Y	N	Y	Y	N	N	N	N	N	N	N	N	N	N	N	N	N	N	N	N	N	N	N	Y	N	N
Penza2011209	Electroacupuncture	Y	Y	N	N	N	Y	Y	N	N	N	N	N	N	N	N	N	N	N	N	Y	Y	Y	Y	N	Y	N	N	N	N	N	N	N	N	N	N	N	N	N	N	N	N	N	N	N	N	N	N	N
Liu2011210	Manual acupuncture	N	Y	N	N	N	Y	Y	N	N	N	N	N	N	N	N	N	N	N	N	N	N	N	N	N	Y	Y	N	N	N	N	N	N	N	N	N	N	N	N	N	N	N	N	N	N	N	N	N	N
Kim2011211	TEAS	N	Y	N	N	N	N	Y	N	N	N	N	N	N	N	N	N	N	N	N	N	N	N	N	N	Y	N	N	N	N	N	N	N	N	N	N	N	N	N	N	N	N	N	N	N	N	N	N	N
Chou2011212	Manual acupuncture	N	Y	Y	Y	N	N	Y	N	N	N	N	N	N	N	N	N	N	N	N	N	N	N	N	N	Y	N	N	N	N	N	N	N	N	N	N	N	N	N	N	N	N	Y	N	N	Y	N	N	N
Pastore2011213	Electroacupuncture	Y	Y	N	N	N	N	Y	N	N	N	N	N	N	N	N	N	N	N	N	N	Y	Y	Y	N	Y	N	N	N	N	N	N	N	N	N	N	N	N	N	N	N	N	N	N	N	N	N	N	N
Ng2011214	TEAS	N	Y	N	N	N	N	Y	N	N	N	N	N	N	N	N	N	N	N	N	Y	N	N	N	N	Y	N	N	N	N	N	N	N	N	N	N	N	N	N	N	N	N	Y	N	N	Y	Y	N	N
Yeh2011215	TEAS	Y	Y	N	N	N	N	Y	N	N	N	N	N	N	N	N	N	N	N	N	Y	N	N	N	N	Y	N	N	N	N	N	N	N	N	N	N	N	N	N	N	N	N	N	N	N	N	N	N	N
Man2011216	TEAS	N	Y	N	N	N	N	Y	N	N	N	N	N	N	N	N	N	N	N	N	Y	N	N	N	N	Y	N	N	N	N	N	N	N	N	N	N	N	N	N	N	N	N	N	N	N	N	Y	N	N
SuNy2011217	Manual acupuncture	N	Y	Y	Y	Y	N	Y	N	N	N	N	N	N	N	N	N	N	N	N	N	Y	Y	Y	N	Y	Y	Y	Y	N	N	N	N	N	N	N	N	N	N	N	N	N	N	N	N	N	N	N	N
Darbandi2011218	Electroacupuncture	N	Y	N	N	N	N	N	N	N	N	N	N	N	N	N	N	N	N	N	N	N	N	N	N	Y	N	N	N	N	N	N	N	N	N	N	N	N	N	N	N	N	N	N	N	N	N	N	N
Taghavi2011219	Manual acupuncture	N	Y	N	N	N	N	N	N	N	N	N	N	N	N	N	N	N	N	N	N	N	N	N	N	Y	N	N	N	N	N	N	N	N	N	N	N	N	N	N	N	N	N	N	N	N	N	N	N
Mackenzie2011220	Manual acupuncture	N	Y	N	N	Y	N	Y	Y	N	N	N	N	N	N	N	N	N	N	N	Y	N	N	N	N	Y	N	N	N	N	N	N	N	N	N	N	N	N	N	N	N	N	N	N	N	N	Y	N	N
Cameron2011221	Electroacupuncture	Y	Y	N	N	N	N	Y	N	N	N	N	N	N	N	N	N	N	N	N	Y	Y	Y	Y	N	Y	N	Y	Y	N	N	N	N	N	N	N	N	N	N	N	N	N	N	N	N	N	N	N	N
Smith2011222	Manual acupuncture	Y	Y	Y	N	Y	N	Y	N	N	N	N	N	N	N	N	N	N	N	N	Y	N	N	N	N	Y	N	Y	Y	Y	N	N	N	N	N	Y	Y	Y	Y	Y	Y	Y	N	N	N	N	N	N	N
Chae2011223	Manual acupuncture	N	Y	Y	N	Y	N	Y	N	N	N	N	N	N	N	N	N	N	N	N	N	N	N	N	N	Y	N	N	N	N	N	N	N	N	N	Y	Y	Y	Y	Y	Y	Y	N	N	N	N	N	N	N
Lambert2011224	Manual acupuncture	N	Y	N	N	N	N	Y	N	N	N	N	N	N	N	N	N	N	N	N	N	N	N	N	N	Y	N	N	N	N	N	N	N	N	N	Y	Y	Y	Y	Y	Y	Y	N	N	N	N	Y	N	N
SuNy2011225	Manual acupuncture	Y	Y	N	N	N	N	N	N	N	N	N	N	N	N	N	N	N	N	N	N	Y	Y	Y	N	Y	N	N	N	N	N	N	N	N	N	N	N	N	N	N	N	N	N	N	N	N	N	N	N
Francis2011226	TENS	N	Y	N	N	N	N	Y	N	N	N	N	N	N	N	N	N	N	N	N	Y	N	N	N	N	Y	N	N	N	N	N	N	N	N	N	N	N	N	N	N	N	N	N	N	N	N	Y	N	N
Chang2011227	Manual acupuncture	N	Y	N	N	N	N	Y	N	N	N	N	N	N	N	N	N	N	N	N	Y	Y	Y	Y	N	Y	N	N	N	N	N	N	N	N	N	N	N	N	N	N	N	N	N	N	N	N	N	N	N
Luca2011228	Manual acupuncture	N	Y	Y	N	Y	N	Y	N	N	N	N	N	N	N	N	N	N	N	N	Y	Y	Y	Y	N	Y	N	N	N	N	N	N	N	N	N	N	N	N	N	N	N	N	N	N	N	N	N	N	N
Miller2011229	Manual acupuncture	Y	Y	N	Y	N	N	Y	N	N	N	N	N	N	N	N	N	N	N	N	Y	Y	Y	Y	N	Y	N	N	N	N	N	N	N	N	N	Y	Y	Y	Y	Y	Y	Y	N	N	N	N	N	N	N
Chen2011230	TENS	N	Y	N	N	N	N	Y	N	N	N	N	N	N	N	N	N	N	N	N	N	N	N	N	N	Y	N	N	N	N	N	N	N	N	N	N	N	N	N	N	N	N	N	N	N	N	Y	N	N
Chae2011231	Manual acupuncture	N	Y	N	N	N	N	Y	N	N	N	N	N	N	N	N	N	N	N	N	Y	N	N	N	N	Y	N	N	N	N	N	N	N	N	N	Y	Y	Y	Y	Y	Y	Y	N	N	N	N	N	N	N
Jones2011232	TENS	N	Y	Y	N	N	N	Y	N	N	N	N	N	N	N	N	N	N	N	N	Y	N	N	N	N	Y	N	N	N	N	N	N	N	N	N	N	N	N	N	N	N	N	N	N	N	N	Y	N	N
SuNy2011233	Manual acupuncture	Y	Y	N	N	N	N	Y	N	N	N	N	N	N	N	N	N	N	N	N	Y	Y	Y	Y	N	Y	N	N	N	N	N	N	N	N	N	N	N	N	N	N	N	N	N	N	N	N	N	N	N
Lau2011234	Electroacupuncture	N	Y	N	N	N	N	N	N	N	N	N	N	N	N	N	N	N	N	N	N	Y	Y	Y	N	Y	N	N	N	N	N	N	N	N	N	N	N	N	N	N	N	N	N	N	N	N	N	N	N
De2011235	Manual acupuncture	N	Y	N	N	Y	N	N	N	N	N	N	N	N	N	N	N	N	N	N	N	N	N	N	N	Y	N	N	N	N	N	N	N	N	N	N	N	N	N	N	N	N	N	N	N	Y	N	N	N
Amand2011236	Manual acupuncture	N	Y	N	N	N	N	Y	N	N	N	N	N	N	N	N	N	N	N	N	Y	N	N	N	N	Y	N	N	N	N	N	N	N	N	N	N	N	N	N	N	N	N	N	N	N	Y	N	N	N
Kim2011237	Manual acupuncture	N	Y	N	N	N	N	Y	N	N	N	N	N	N	N	N	N	N	N	N	Y	Y	Y	Y	N	Y	Y	N	Y	N	N	N	N	N	N	Y	Y	Y	Y	Y	Y	Y	N	N	N	N	N	N	N
Karen2011238	Manual acupuncture	N	Y	Y	N	N	Y	Y	Y	N	N	N	N	N	N	N	N	N	N	N	N	Y	Y	Y	N	Y	N	N	N	N	N	N	N	N	N	N	N	N	N	N	N	N	N	N	N	N	N	N	N
Wang2011239	Manual acupuncture	N	Y	N	N	N	Y	Y	N	Y	Y	Y	N	N	N	N	N	N	N	N	N	Y	Y	Y	N	Y	N	Y	N	Y	N	N	N	N	N	N	N	N	N	N	N	N	N	N	N	N	N	N	N
Yeh2012240	Electroacupuncture	N	Y	N	N	N	Y	Y	Y	N	N	N	N	N	N	N	Y	Y	N	N	Y	Y	Y	Y	N	Y	N	N	N	N	N	N	N	N	N	N	N	N	N	N	N	N	N	N	N	N	Y	N	N
Wang2012241	Manual acupuncture	Y	Y	Y	N	N	Y	Y	N	Y	N	N	N	N	N	N	N	N	N	N	Y	N	N	N	N	Y	Y	N	N	N	Y	N	N	N	N	N	N	N	N	N	N	N	N	N	N	N	N	N	N
FraNsiak2012242	Manual acupuncture	Y	Y	N	N	N	Y	Y	N	N	N	N	N	N	N	N	N	N	N	N	N	Y	N	Y	N	Y	N	N	N	N	N	N	N	N	N	N	N	N	N	N	N	N	N	N	N	N	Y	N	N
Chu2012243	Electroacupuncture	Y	Y	N	Y	N	Y	Y	N	N	N	N	N	N	N	N	Y	N	N	N	N	N	N	N	N	Y	N	Y	Y	N	N	N	N	N	N	N	N	N	N	N	N	N	N	N	N	N	N	N	N
Liu2012244	Manual acupuncture	Y	Y	Y	N	N	Y	Y	N	N	N	N	N	N	N	N	N	N	N	N	N	N	N	N	N	Y	N	N	N	N	Y	N	N	N	N	N	N	N	N	N	N	N	N	N	N	N	N	N	N
Quispe2012245	Electroacupuncture	N	Y	Y	N	Y	Y	Y	Y	N	N	N	N	N	N	N	Y	N	N	N	N	Y	Y	Y	N	Y	Y	Y	Y	N	Y	N	N	N	N	N	N	N	N	N	N	N	N	N	N	N	Y	N	N
Lin2012246	Laser acupuncture	N	Y	N	N	N	Y	Y	N	N	N	N	N	N	N	N	N	N	N	N	Y	Y	Y	Y	N	Y	N	N	N	N	Y	N	N	N	N	N	N	N	N	N	N	N	N	N	N	N	Y	N	N
Zeng2012247	Electroacupuncture	Y	Y	Y	N	Y	Y	Y	Y	N	N	N	N	N	N	N	N	N	N	N	Y	Y	Y	Y	N	Y	N	N	N	N	N	N	N	N	N	N	N	N	N	N	N	N	N	N	N	Y	Y	N	N
Schliessbach2012248	Manual acupuncture	Y	Y	Y	Y	Y	Y	Y	N	N	N	N	N	N	N	N	N	N	N	N	Y	N	N	N	N	Y	N	N	N	N	N	N	N	N	N	N	N	N	N	N	N	N	N	N	N	N	N	N	N
Wu2012249	Electroacupuncture	N	Y	Y	N	Y	Y	Y	Y	N	N	N	N	N	N	N	N	N	N	N	N	N	N	N	N	Y	N	N	N	N	N	N	N	N	N	N	N	N	N	N	N	N	N	N	N	N	N	N	N
Akbar2012250	Manual acupuncture	N	N	N	N	N	N	N	N	N	N	N	N	N	N	N	N	N	N	N	N	Y	Y	N	N	Y	N	N	N	N	N	N	N	N	N	N	N	N	N	N	N	N	N	N	N	N	N	N	N
Prado2012251	Manual acupuncture	Y	Y	N	N	N	N	Y	N	N	N	N	N	N	N	N	N	N	N	N	N	N	N	N	N	Y	Y	N	N	N	N	N	N	N	N	N	N	N	N	N	N	N	N	N	N	N	N	N	N
Quispe2012252	Electroacupuncture	N	Y	Y	N	Y	N	Y	Y	N	N	N	N	N	N	N	N	N	N	N	Y	Y	Y	Y	N	Y	Y	N	N	N	N	N	N	N	N	N	N	N	N	N	N	N	N	N	N	N	Y	N	N
Ma2012253	Electroacupuncture	N	Y	Y	N	Y	N	Y	N	N	N	N	N	N	N	N	N	N	N	N	N	Y	Y	Y	N	Y	Y	Y	Y	N	N	N	N	N	N	N	N	N	N	N	N	N	N	N	N	N	Y	N	N
Rebhorn2012254	Manual acupuncture	Y	Y	Y	N	Y	N	Y	N	N	N	N	N	N	N	N	N	N	N	N	N	N	N	N	N	Y	N	Y	Y	N	N	N	N	N	N	Y	Y	Y	N	Y	Y	Y	N	N	N	N	N	N	N
Abdi2012255	Electroacupuncture	N	Y	N	N	N	N	Y	N	N	N	N	N	N	N	N	N	N	N	N	Y	N	N	N	N	Y	N	N	N	N	N	N	N	N	N	N	N	N	N	N	N	N	N	N	N	N	Y	N	N
White2012256	Manual acupuncture	N	Y	N	N	N	N	N	N	N	N	N	N	N	N	N	N	N	N	N	N	Y	Y	Y	N	Y	Y	N	N	N	N	N	N	N	N	Y	Y	Y	Y	Y	Y	Y	N	N	N	N	Y	N	N
Chan2012257	Manual acupuncture	N	Y	Y	N	N	N	Y	N	N	N	N	N	N	N	N	N	N	N	N	Y	Y	Y	Y	N	Y	N	N	N	N	N	N	N	N	N	N	N	N	N	N	N	N	N	N	N	N	N	N	N
Xu2012258	TEAS	N	Y	N	N	N	N	Y	N	N	N	N	N	N	N	N	N	N	N	N	N	N	N	N	N	Y	N	N	N	N	N	N	N	N	N	N	N	N	N	N	N	N	N	N	N	N	Y	N	N
Langenbach2012259	Manual acupuncture	Y	Y	Y	N	Y	N	Y	N	N	N	N	N	N	N	N	N	N	N	N	N	N	N	N	N	Y	N	N	N	N	N	N	N	N	N	N	N	N	N	N	N	N	N	N	N	N	N	N	N
Yao2012260	Manual acupuncture	N	Y	Y	Y	N	N	Y	N	N	N	N	N	N	N	N	N	N	N	N	N	N	N	N	N	Y	N	N	N	N	N	N	N	N	N	N	N	N	N	N	N	N	N	N	N	N	N	N	N
Witt2012261	Manual acupuncture	Y	Y	Y	N	Y	N	Y	N	N	N	N	N	N	N	N	N	N	N	N	N	N	N	N	N	Y	N	N	N	N	N	N	N	N	N	N	N	N	N	N	N	N	N	N	N	N	N	N	N
Chan2012262	Manual acupuncture	N	Y	N	N	N	N	Y	N	N	N	N	N	N	N	N	N	N	N	N	Y	Y	Y	Y	N	Y	N	N	N	N	N	N	N	N	N	N	N	N	N	N	N	N	N	N	N	N	N	N	N
Suzuki2012263	Manual acupuncture	Y	Y	Y	N	Y	N	Y	N	N	N	N	N	N	N	N	N	N	N	N	Y	Y	Y	Y	N	Y	N	Y	Y	N	N	N	N	N	N	N	N	N	N	N	N	N	N	N	N	N	N	N	N
Kim2012264	Manual acupuncture	N	Y	Y	N	N	N	Y	N	N	N	N	N	N	N	N	N	N	N	N	N	Y	Y	Y	N	Y	N	Y	Y	N	N	N	N	N	N	N	N	N	N	N	N	N	N	N	N	N	N	N	N
Enblom2012265	Manual acupuncture	Y	Y	Y	N	Y	N	Y	N	Y	N	N	N	N	N	N	N	N	N	N	Y	Y	Y	Y	N	Y	N	Y	Y	N	N	N	N	N	N	Y	Y	Y	Y	Y	Y	Y	N	N	N	N	N	N	N
Huang2012266	Manual acupuncture	Y	Y	N	N	N	N	Y	N	N	N	N	N	N	N	N	N	N	N	N	N	N	N	N	N	Y	N	N	N	N	N	N	N	N	N	N	N	N	N	N	N	N	N	N	N	N	N	N	N
Shen2012267	Manual acupuncture	N	Y	Y	N	Y	N	Y	N	N	N	N	N	N	N	N	N	N	N	N	N	Y	Y	Y	N	Y	N	N	N	N	N	N	N	N	N	N	N	N	N	N	N	N	N	N	N	N	N	N	N
Hsing2012268	Electroacupuncture	N	Y	N	N	N	N	Y	N	N	N	N	N	N	N	N	N	N	N	N	Y	Y	Y	Y	N	Y	N	N	N	N	N	N	N	N	N	N	N	N	N	N	N	N	N	N	N	N	N	N	N
Wallasch2012269	Manual acupuncture	N	Y	Y	N	Y	N	Y	N	N	N	N	N	N	N	N	N	N	N	N	Y	Y	Y	Y	N	Y	N	N	N	N	N	N	N	N	N	N	N	N	N	N	N	N	N	N	N	N	N	N	N
Chen2012270	Electroacupuncture	N	Y	N	N	N	N	N	N	N	N	N	N	N	N	N	N	N	N	N	N	Y	Y	Y	N	Y	N	N	N	N	N	N	N	N	N	N	N	N	N	N	N	N	N	N	N	N	N	N	N
Enblom2012271	Manual acupuncture	Y	Y	Y	N	Y	N	Y	N	Y	N	N	N	N	N	N	N	N	N	N	Y	Y	Y	Y	N	Y	N	Y	Y	N	N	N	N	N	N	Y	Y	Y	Y	Y	Y	Y	N	N	N	N	N	N	N
Npadow2012272	Manual acupuncture	N	Y	N	N	N	N	Y	N	N	N	N	N	N	N	N	N	N	N	N	N	N	N	N	N	Y	N	N	N	N	N	N	N	N	N	N	N	N	N	N	N	N	N	N	N	N	N	N	N
Huang2012273	Manual acupuncture	N	Y	N	N	N	N	Y	N	N	N	N	N	N	N	N	N	N	N	N	Y	N	N	N	N	Y	N	N	N	N	N	N	N	N	N	N	N	N	N	N	N	N	N	N	N	N	N	N	N
Liang2012274	Manual acupuncture	N	Y	N	N	N	N	Y	N	N	N	N	N	N	N	N	N	N	N	N	N	Y	Y	Y	N	Y	N	N	N	N	N	N	N	N	N	N	N	N	N	N	N	N	N	N	N	N	N	N	N
Amos2012275	Manual acupuncture	N	Y	N	N	N	N	N	N	N	N	N	N	N	N	N	N	N	N	N	N	N	N	N	N	Y	N	N	N	N	N	N	N	N	N	N	N	N	N	N	N	N	N	N	N	N	N	N	N
Mehta2012276	Manual acupuncture	N	Y	N	N	N	N	N	N	N	N	N	N	N	N	N	N	N	N	N	N	Y	Y	Y	N	Y	N	N	N	N	N	N	N	N	N	N	N	N	N	N	N	N	N	N	N	N	N	N	N
Chen2012277	Manual acupuncture	N	Y	Y	N	Y	N	Y	N	N	N	N	N	N	N	N	N	N	N	N	Y	N	N	N	N	Y	N	N	N	N	N	N	N	N	N	N	N	N	N	N	N	N	N	N	N	N	N	N	N
Ng2013278	Electroacupuncture	N	Y	N	N	N	Y	Y	N	N	N	N	N	N	N	N	N	N	N	N	N	N	N	N	N	Y	N	N	N	N	N	N	N	N	N	N	N	N	N	N	N	N	N	N	N	N	N	N	N
Elseify2013279	Laser acupuncture	N	N	N	N	N	N	N	N	N	N	N	N	N	N	N	N	N	N	N	N	Y	Y	Y	N	Y	N	N	N	N	N	N	N	N	N	N	N	N	N	N	N	N	N	N	N	N	N	N	N
Ajori2013280	Manual acupuncture	N	Y	Y	N	N	Y	Y	N	N	N	N	N	N	N	N	N	N	N	N	Y	Y	Y	Y	N	Y	N	Y	N	Y	N	N	N	N	N	N	N	N	N	N	N	N	N	N	N	N	N	N	N
Li2013281	Electroacupuncture	Y	Y	N	N	N	Y	Y	N	N	N	N	N	N	N	N	N	N	N	N	N	Y	Y	Y	N	Y	N	N	N	N	N	N	N	N	N	N	N	N	N	N	N	N	N	N	N	N	Y	N	N
Carvalho2013282	Manual acupuncture	N	Y	Y	Y	Y	Y	Y	N	Y	Y	N	N	N	N	N	N	N	N	N	Y	Y	Y	Y	N	Y	Y	N	N	N	Y	N	N	N	N	N	N	N	N	N	N	N	N	N	N	Y	N	N	N
Darbandi2013283	Electroacupuncture	N	Y	N	N	N	Y	Y	N	N	N	N	N	N	N	N	N	N	N	N	Y	N	N	N	N	Y	N	N	N	N	N	N	N	N	N	N	N	N	N	N	N	N	N	N	N	Y	Y	N	N
Villahermosa2013284	Manual acupuncture	N	Y	N	N	N	Y	Y	N	Y	N	N	N	N	N	N	N	N	N	N	N	Y	Y	Y	N	Y	Y	N	N	N	N	N	N	N	N	N	N	N	N	N	N	N	N	N	N	N	N	N	N
Yu2013285	Electroacupuncture	N	Y	Y	Y	N	N	Y	Y	N	N	N	N	N	N	N	N	N	N	N	N	N	N	N	N	Y	N	N	N	N	N	N	N	N	N	N	N	N	N	N	N	N	N	N	N	N	Y	N	N
Paulson2013286	Manual acupuncture	N	Y	Y	Y	Y	N	Y	N	N	N	N	N	N	N	N	N	N	N	N	Y	N	N	N	N	Y	N	Y	Y	N	N	Y	N	N	N	N	N	N	N	N	N	N	N	N	N	N	N	N	N
Karner2013287	Manual acupuncture	N	Y	Y	N	N	N	Y	N	N	N	N	N	N	N	N	N	N	N	N	N	Y	Y	Y	N	Y	N	N	N	N	N	N	N	N	N	N	N	N	N	N	N	N	N	N	N	N	N	N	N
Brinkhaus2013288	Manual acupuncture	Y	Y	N	N	N	N	N	Y	N	N	N	N	N	N	N	N	N	N	N	N	N	N	N	N	Y	Y	Y	Y	N	N	N	N	N	N	N	N	N	N	N	N	N	N	N	N	N	N	N	N
Choi2013289	Manual acupuncture	N	Y	N	N	N	N	Y	N	N	N	N	N	N	N	N	N	N	N	N	N	Y	Y	Y	N	Y	Y	N	N	N	N	N	N	N	N	Y	Y	Y	Y	Y	Y	Y	N	N	N	N	N	N	N
Bao2013290	Manual acupuncture	N	Y	N	N	Y	N	Y	N	N	N	N	N	N	N	N	N	N	N	N	N	Y	Y	Y	N	Y	N	N	N	N	N	N	N	N	N	N	N	N	N	N	N	N	N	N	N	Y	N	N	N
Deng2013291	Manual acupuncture	Y	Y	Y	Y	N	N	Y	N	N	N	N	N	N	N	N	N	N	N	N	Y	N	N	N	N	Y	N	N	N	N	N	N	N	N	N	Y	Y	Y	Y	Y	Y	Y	N	N	N	N	N	N	N
Spaeth2013292	Manual acupuncture	N	Y	N	Y	N	N	Y	N	N	N	N	N	N	N	N	N	N	N	N	N	N	N	N	N	Y	N	N	N	N	N	N	N	N	N	Y	Y	Y	Y	Y	Y	Y	N	N	N	Y	N	N	N
Hachul2013293	Manual acupuncture	N	Y	N	N	N	N	Y	N	N	N	N	N	N	N	N	N	N	N	N	Y	Y	Y	Y	N	Y	N	N	N	N	N	N	N	N	N	N	N	N	N	N	N	N	N	N	N	N	N	N	N
Bokmand2013294	Manual acupuncture	Y	Y	N	N	N	N	Y	N	N	N	N	N	N	N	N	N	N	N	N	Y	Y	Y	Y	N	Y	N	N	N	N	N	N	N	N	N	N	N	N	N	N	N	N	N	N	N	N	N	N	N
Hasan2013295	Electroacupuncture	N	Y	N	N	N	N	N	N	N	N	N	N	N	N	N	N	N	N	N	Y	Y	Y	Y	N	Y	N	N	N	N	N	N	N	N	N	N	N	N	N	N	N	N	N	N	N	N	N	N	N
Ferreira2013296	Laser acupuncture	N	Y	N	N	Y	N	Y	N	N	N	N	N	N	N	N	Y	N	N	N	Y	Y	Y	Y	N	Y	N	N	Y	N	N	N	N	N	N	N	N	N	N	N	N	N	Y	N	N	N	N	N	N
Chen2013297	Electroacupuncture	N	Y	N	N	N	N	Y	N	N	N	N	N	N	N	N	Y	N	N	N	Y	Y	Y	Y	N	Y	Y	N	Y	N	N	N	N	N	N	N	N	N	N	N	N	N	Y	N	N	N	Y	N	N
Ng2013298	Electroacupuncture	Y	Y	Y	N	Y	N	Y	Y	Y	N	N	N	N	N	N	Y	N	N	N	Y	N	N	N	N	Y	N	N	N	N	N	N	N	N	N	N	N	N	N	N	N	N	N	N	N	N	Y	N	N
Quah2013299	Laser acupuncture	N	Y	N	N	N	Y	Y	N	N	N	N	N	N	N	N	N	N	N	N	N	Y	Y	Y	N	Y	N	N	N	N	N	N	N	N	N	Y	Y	Y	Y	Y	Y	Y	N	N	N	N	N	N	N
Zhang2013300	Laser acupuncture	N	Y	N	N	N	N	Y	N	N	N	N	N	N	N	N	N	N	N	N	Y	Y	Y	Y	N	Y	N	N	N	N	N	N	N	N	N	N	N	N	N	N	N	N	N	N	N	N	N	N	N
Ng2013301	Electroacupuncture	N	Y	N	N	N	N	Y	N	N	N	N	N	N	N	N	N	Y	N	N	Y	N	N	N	N	Y	N	N	Y	N	N	N	N	N	N	N	N	N	N	N	N	N	N	N	N	N	Y	N	N
Liu2013302	Electroacupuncture	Y	Y	Y	Y	Y	N	Y	Y	Y	N	N	N	N	N	N	Y	N	N	N	Y	Y	Y	Y	Y	Y	Y	N	Y	N	Y	N	N	N	N	Y	Y	Y	Y	Y	Y	Y	Y	Y	N	Y	Y	N	N
Chen2013303	TENS	N	Y	N	N	N	N	Y	N	N	N	N	N	N	N	N	N	N	N	N	N	Y	Y	Y	N	Y	N	Y	Y	N	Y	N	N	N	N	N	N	N	N	N	N	N	Y	N	N	N	Y	N	N
Zhang2013304	Manual acupuncture	Y	Y	N	Y	N	N	Y	N	N	N	N	N	N	N	N	N	N	N	N	Y	Y	Y	Y	N	Y	Y	N	Y	N	N	N	N	N	N	N	N	N	N	N	N	N	N	N	N	N	N	N	N
Vase2013305	Manual acupuncture	Y	Y	Y	N	Y	N	Y	Y	N	N	N	N	N	N	N	N	N	N	N	Y	Y	Y	Y	N	Y	Y	Y	Y	Y	N	N	N	N	N	Y	Y	Y	Y	Y	Y	Y	Y	N	N	N	N	N	N
Kang2013306	Manual acupuncture	N	Y	N	N	Y	N	Y	N	N	N	N	N	N	N	N	N	N	N	N	N	N	N	N	N	Y	N	N	Y	N	N	N	N	N	N	N	N	N	N	N	N	N	N	N	N	N	N	N	N
Li2013307	Electroacupuncture	Y	Y	N	N	N	N	Y	Y	N	N	N	N	N	N	N	Y	Y	Y	N	N	N	N	N	N	Y	N	N	N	N	N	N	N	N	N	N	N	N	N	N	N	N	N	N	N	N	Y	N	N
Harte2013308	Manual acupuncture	Y	Y	Y	N	N	N	Y	N	N	N	N	N	N	N	N	N	N	N	N	Y	Y	Y	Y	N	Y	Y	N	Y	N	N	N	N	N	N	N	N	N	N	N	N	N	N	N	N	N	N	N	N
Leung2013309	TENS	Y	Y	Y	N	Y	Y	Y	N	N	N	N	N	N	N	N	N	N	N	N	Y	N	N	N	N	Y	N	N	N	N	N	N	N	N	N	N	N	N	N	N	N	N	Y	Y	N	Y	Y	N	N
Maeda2013310	Electroacupuncture	Y	Y	Y	N	Y	Y	Y	N	N	N	N	N	N	N	N	Y	N	N	N	Y	N	Y	Y	N	Y	N	Y	Y	N	Y	N	N	N	N	N	N	N	N	N	N	N	Y	N	N	N	Y	N	N
Lan2013311	Manual acupuncture	Y	Y	Y	N	Y	Y	Y	Y	N	N	N	N	N	N	N	N	N	N	N	Y	Y	Y	Y	N	Y	Y	Y	Y	N	N	Y	N	N	N	N	N	N	N	N	N	N	N	N	Y	N	N	N	N
Zhang2013312	Manual acupuncture	N	Y	Y	N	N	Y	Y	N	Y	N	N	N	N	N	N	N	N	N	N	Y	Y	N	Y	N	Y	N	N	N	N	N	Y	N	N	N	N	N	N	N	N	N	N	N	N	N	N	N	N	N
Deng2013313	Manual acupuncture	N	Y	N	N	Y	Y	Y	Y	Y	N	N	N	N	N	N	N	N	N	N	Y	Y	Y	Y	N	Y	Y	Y	Y	Y	N	N	N	N	N	N	N	N	N	N	N	N	N	N	N	N	N	N	N
Cho2013314	Manual acupuncture	Y	Y	N	N	Y	Y	Y	Y	N	N	N	N	N	N	N	N	N	N	N	Y	Y	Y	Y	N	Y	Y	Y	Y	Y	N	N	N	N	N	N	N	N	N	N	N	N	N	N	N	N	N	N	N
Kim2013315	Manual acupuncture	N	Y	N	N	N	Y	Y	Y	Y	N	N	N	N	N	N	N	N	N	N	Y	Y	Y	Y	N	Y	N	Y	Y	Y	N	N	N	N	N	N	N	N	N	N	N	N	N	Y	N	N	Y	N	N
TatiaN2013316	Manual acupuncture	N	N	N	N	N	N	Y	Y	N	N	N	N	N	N	N	N	N	N	N	N	Y	Y	Y	N	Y	N	N	N	N	N	N	N	N	N	N	N	N	N	N	N	N	N	N	N	N	N	N	N
Lin2013317	Electroacupuncture	N	Y	N	N	N	N	N	Y	N	N	N	N	N	N	N	Y	Y	N	N	N	Y	Y	Y	N	Y	N	N	N	N	N	N	N	N	N	N	N	N	N	N	N	N	N	N	N	N	N	N	N
Chung2014318	TEAS	N	N	N	N	N	N	N	N	N	N	N	N	N	N	N	N	N	N	N	N	Y	Y	Y	N	Y	N	Y	Y	N	N	N	N	N	N	N	N	N	N	N	N	N	N	N	N	N	N	N	N
Dias2014319	TENS	Y	Y	N	N	N	Y	Y	N	N	N	N	N	N	N	N	Y	Y	Y	Y	N	Y	Y	Y	N	Y	Y	Y	Y	N	N	N	N	N	N	N	N	N	N	N	N	N	Y	N	N	N	N	N	N
Yu2014320	Electroacupuncture	N	Y	N	N	N	Y	Y	N	N	N	N	N	N	N	N	N	Y	N	N	N	N	N	N	N	Y	N	N	N	N	N	N	N	N	N	N	N	N	N	N	N	N	N	N	N	N	Y	N	N
Yang2014321	Electroacupuncture	Y	Y	Y	N	Y	Y	Y	N	Y	N	N	N	N	N	N	Y	Y	N	N	Y	N	N	N	Y	Y	N	N	N	N	N	N	N	N	N	N	N	N	N	N	N	N	N	Y	N	N	Y	N	N
Li2014322	Manual acupuncture	N	Y	Y	N	N	Y	Y	N	Y	N	N	N	N	N	N	N	N	N	N	Y	Y	N	N	N	Y	N	Y	N	Y	N	N	N	N	N	N	N	N	N	N	N	N	Y	N	N	N	N	N	N
Shokrani2014323	Electroacupuncture	N	Y	N	N	N	Y	Y	N	N	N	N	N	N	N	N	Y	Y	Y	Y	Y	N	N	N	N	Y	N	N	N	N	N	N	N	N	N	N	N	N	N	N	N	N	N	N	N	N	N	Y	N
Rashoud2014324	Laser acupuncture	Y	Y	N	N	N	N	Y	N	N	N	N	N	N	N	N	Y	N	N	N	Y	N	N	N	N	Y	N	Y	Y	N	N	N	N	N	N	N	N	N	N	N	N	N	Y	N	N	N	Y	N	N
Xie2014325	Electroacupuncture	N	Y	Y	N	Y	Y	Y	N	Y	N	N	N	N	N	N	N	Y	N	N	Y	N	N	N	N	Y	N	N	N	N	N	N	N	N	N	N	N	N	N	N	N	N	N	N	N	N	Y	N	N
Mao2014326	Electroacupuncture	Y	Y	Y	N	N	Y	Y	N	Y	N	N	N	N	N	N	N	N	N	N	Y	Y	Y	Y	N	Y	Y	Y	Y	N	N	N	N	N	N	Y	Y	Y	Y	Y	Y	Y	N	N	N	N	N	N	N
Hervik2014327	Manual acupuncture	Y	N	N	N	N	N	N	N	N	N	N	N	N	N	N	N	N	N	N	N	Y	N	Y	N	Y	N	N	N	N	N	N	N	N	N	N	N	N	N	N	N	N	N	N	N	N	N	N	N
Yeung2014328	Electroacupuncture	N	Y	Y	N	Y	N	Y	N	N	N	N	N	N	N	N	Y	N	N	N	Y	Y	Y	Y	N	Y	N	N	N	N	N	N	N	N	N	N	N	N	N	N	N	N	N	N	N	N	Y	N	N
Ntritsou2014329	Electroacupuncture	N	Y	Y	Y	N	N	Y	Y	N	N	N	N	N	N	N	Y	N	N	N	Y	N	N	N	N	Y	N	N	N	N	N	N	N	N	N	N	N	N	N	N	N	N	N	N	N	N	Y	N	N
Zhang2014330	TEAS	Y	Y	N	N	N	Y	Y	N	N	N	N	N	N	N	N	Y	Y	N	Y	N	Y	N	N	N	Y	N	N	N	N	Y	N	N	N	N	N	N	N	N	N	N	N	N	N	N	N	Y	Y	N
Zhang2014332	Electroacupuncture	N	Y	Y	N	Y	Y	Y	Y	N	N	N	N	N	N	N	N	Y	Y	N	Y	Y	Y	Y	N	Y	Y	N	Y	N	Y	N	N	N	N	N	N	N	N	N	N	N	N	N	N	N	Y	N	Y
Teoh2014332	Electroacupuncture	N	Y	Y	Y	Y	N	Y	Y	Y	N	N	N	N	N	N	Y	N	N	N	N	N	N	N	N	Y	N	Y	Y	N	N	N	N	N	N	N	N	N	N	N	N	N	N	Y	N	Y	Y	Y	N
Bauml2014333	TENS	Y	Y	N	Y	N	N	Y	N	N	N	N	N	N	N	N	Y	N	N	N	N	Y	Y	Y	N	Y	N	N	N	N	N	N	N	N	N	N	N	N	N	N	N	N	N	N	N	N	N	N	N
Wilke2014334	Laser acupuncture	N	Y	N	Y	Y	N	Y	N	N	N	N	N	N	N	N	Y	N	N	N	Y	Y	Y	Y	N	Y	N	Y	Y	N	N	N	N	N	N	N	N	N	N	N	N	N	Y	N	N	N	N	N	N
Glazov2014335	Laser acupuncture	Y	Y	N	Y	Y	N	N	N	N	N	N	N	N	N	N	N	N	N	N	Y	Y	Y	Y	Y	Y	N	N	Y	Y	N	N	N	N	N	N	N	N	N	N	N	N	N	N	N	N	N	N	N
Zotelli2014336	Manual acupuncture	Y	N	Y	Y	Y	N	Y	Y	Y	N	N	N	N	N	N	N	N	N	N	Y	N	N	N	Y	Y	N	N	Y	N	N	N	N	N	N	N	N	N	N	N	N	N	N	Y	N	Y	N	N	N
Zhang2014337	TEAS	Y	Y	Y	N	Y	N	Y	N	N	N	N	N	N	N	N	Y	N	N	N	Y	N	N	N	N	Y	N	N	Y	N	N	N	N	N	N	N	N	N	N	N	N	N	N	N	N	N	N	N	N
Wang2014338	TEAS	N	Y	N	N	N	N	Y	N	N	N	N	N	N	N	N	Y	N	N	N	Y	N	N	N	N	Y	N	N	Y	N	N	N	N	N	N	N	N	N	N	N	N	N	N	Y	N	Y	Y	N	N
Couto2014339	Electroacupuncture	N	Y	N	N	Y	N	N	N	N	N	N	N	N	N	N	Y	N	N	N	Y	Y	Y	Y	N	Y	Y	N	Y	Y	N	N	N	N	N	N	N	N	N	N	N	N	N	N	N	N	Y	N	N
Foroughipour2014340	Manual acupuncture	Y	Y	Y	N	N	N	Y	N	N	N	N	N	N	N	N	N	N	N	N	Y	Y	Y	Y	N	Y	N	N	Y	N	N	N	N	N	N	N	N	N	N	N	N	N	N	N	N	N	N	N	N
Aydogmus2014341	Manual acupuncture	N	Y	Y	N	N	Y	Y	N	N	N	N	N	N	N	N	N	N	N	N	N	Y	Y	Y	N	Y	Y	N	Y	Y	N	N	N	N	N	N	N	N	N	N	N	N	N	N	N	N	N	N	N
Lee2014342	Manual acupuncture	Y	Y	N	N	N	Y	Y	Y	N	N	N	N	N	N	N	N	N	N	N	Y	Y	Y	Y	N	Y	N	Y	N	Y	N	N	N	N	N	N	N	N	N	N	N	N	Y	N	N	N	N	N	N
Hinman2014343	Laser acupuncture	Y	Y	Y	N	Y	Y	N	N	N	N	N	N	N	N	N	N	N	N	N	Y	Y	Y	Y	N	Y	Y	Y	Y	Y	Y	N	N	N	N	N	N	N	N	N	N	N	Y	N	N	N	N	N	N
Chen2014344	Electroacupuncture	N	Y	Y	N	N	Y	Y	Y	Y	N	N	N	N	N	N	Y	Y	N	N	Y	Y	N	Y	N	Y	N	N	N	N	N	Y	N	N	N	N	N	N	N	N	N	N	Y	Y	N	Y	Y	N	N
Mehta2014345	Manual acupuncture	N	Y	N	Y	N	Y	Y	N	Y	N	N	N	N	N	N	N	N	N	N	Y	Y	Y	Y	N	Y	N	N	N	N	N	N	N	N	N	N	N	N	N	N	N	N	N	N	N	N	N	N	N
Qi2014346	Manual acupuncture	N	Y	Y	N	Y	Y	Y	N	Y	Y	N	N	N	N	Y	N	N	N	N	Y	Y	N	Y	N	Y	N	N	N	N	N	Y	N	N	N	N	N	N	N	N	N	N	N	N	N	N	N	N	N
Yi2014347	Electroacupuncture	N	Y	N	N	N	Y	Y	Y	N	N	N	N	N	N	N	N	N	N	N	Y	Y	Y	Y	N	Y	Y	N	Y	N	N	N	N	N	N	N	N	N	N	N	N	N	Y	N	N	N	Y	N	N
Shan2014348	Manual acupuncture	N	Y	Y	N	N	Y	Y	Y	N	Y	Y	N	Y	Y	Y	N	N	N	N	Y	N	N	N	N	Y	N	N	N	N	N	N	N	N	N	N	N	N	N	N	N	N	N	N	N	N	N	N	N
Mao2014349	Electroacupuncture	N	Y	N	N	N	Y	Y	N	Y	N	N	N	N	N	N	N	Y	N	N	Y	Y	Y	Y	N	Y	Y	Y	Y	Y	N	N	N	N	N	Y	Y	Y	Y	Y	Y	Y	N	N	N	N	N	N	N
Ortiz2014350	Manual acupuncture	N	Y	Y	N	N	Y	Y	N	Y	N	N	N	N	N	N	N	N	N	N	Y	Y	Y	Y	Y	Y	Y	Y	Y	Y	N	N	N	N	N	N	N	N	N	N	N	N	N	N	N	N	N	N	N
Chan2014351	Electroacupuncture	N	Y	N	N	N	Y	Y	Y	N	N	N	N	N	N	N	Y	Y	N	N	N	Y	Y	Y	N	Y	N	N	N	N	N	N	N	N	N	N	N	N	N	N	N	N	N	N	N	N	N	N	N
Cafaro2015352	Laser acupuncture	N	Y	Y	N	Y	Y	Y	N	N	N	N	N	N	N	N	Y	Y	N	Y	N	Y	Y	Y	N	Y	N	Y	N	N	N	N	N	N	N	N	N	N	N	N	N	N	N	N	N	N	N	N	N
Shafiei2015353	TEAS	N	Y	N	N	N	N	N	N	N	N	N	N	N	N	N	Y	N	N	N	Y	N	Y	N	N	Y	N	N	N	N	N	N	N	N	N	N	N	N	N	N	N	N	N	N	N	N	Y	N	N
Mao2015354	Electroacupuncture	Y	Y	N	N	Y	N	N	N	Y	N	N	N	N	N	N	N	N	N	N	Y	Y	Y	Y	N	Y	Y	Y	Y	N	N	N	N	N	N	N	N	Y	N	Y	Y	Y	N	N	N	N	N	N	N
Asadi2015355	Manual acupuncture	N	Y	Y	Y	Y	Y	Y	N	Y	Y	Y	N	Y	Y	N	N	N	N	N	Y	N	N	N	N	Y	N	N	N	N	N	N	N	N	N	N	N	N	N	N	N	N	N	N	N	N	N	N	N
Lopez2015356	Manual acupuncture	N	Y	Y	N	N	N	Y	Y	N	N	N	N	N	N	N	N	N	N	N	N	N	N	N	N	Y	N	N	Y	Y	N	N	N	N	N	N	N	N	N	N	N	N	N	Y	N	Y	N	N	N
Zhang2015357	Electroacupuncture	N	Y	Y	N	N	N	Y	Y	Y	N	N	N	N	N	N	Y	N	N	N	Y	Y	Y	Y	N	Y	N	N	N	N	N	N	N	N	N	N	N	N	N	N	N	N	N	N	N	N	Y	N	N
Zhao2015358	TEAS	N	Y	Y	Y	Y	Y	Y	N	N	N	N	N	N	N	N	Y	N	N	N	Y	Y	Y	Y	N	Y	N	N	N	N	N	N	N	N	N	N	N	N	N	N	N	N	N	N	N	N	N	N	N
Wang2015359	Electroacupuncture	N	Y	N	N	N	N	Y	N	N	N	N	N	N	N	N	N	N	N	N	Y	Y	Y	Y	N	Y	N	N	N	N	N	N	N	N	N	N	N	N	N	N	N	N	N	N	N	N	N	N	N
Lee2015360	Manual acupuncture	Y	Y	Y	Y	Y	Y	Y	Y	N	N	N	N	N	N	N	N	N	N	N	Y	Y	Y	Y	N	Y	N	Y	Y	N	Y	N	N	N	N	N	N	N	N	N	N	N	N	Y	Y	N	N	N	N
Zheng2015361	TENS	N	Y	Y	N	Y	N	Y	N	N	N	N	N	N	N	N	Y	Y	N	N	Y	Y	Y	Y	N	Y	N	N	N	N	N	N	N	N	N	N	N	N	N	N	N	N	Y	N	N	N	N	N	N
Liu2015362	TEAS	N	Y	N	N	N	N	Y	N	N	N	N	N	N	N	N	Y	N	N	N	Y	Y	Y	Y	N	Y	Y	N	Y	N	N	N	N	N	N	N	N	N	N	N	N	N	Y	Y	N	Y	N	N	N
Wu2015363	TENS	N	Y	Y	Y	N	Y	Y	N	N	N	N	N	N	N	N	Y	N	N	N	Y	Y	Y	Y	N	Y	N	N	N	N	Y	N	N	N	N	N	N	N	N	N	N	N	N	N	N	N	N	N	N
Gu2015364	Electroacupuncture	N	Y	Y	N	N	Y	Y	Y	N	N	N	N	N	N	N	N	Y	N	N	Y	Y	N	N	N	Y	N	N	N	N	N	N	N	N	N	N	N	N	N	N	N	N	Y	N	N	N	Y	N	N
Shuai2015365	TEAS	Y	Y	N	N	Y	N	Y	N	N	N	N	N	N	N	N	Y	Y	N	N	Y	Y	Y	Y	N	Y	N	N	N	N	N	N	N	N	N	N	N	N	N	N	N	N	N	N	N	N	N	N	N
Liu2015366	TEAS	N	Y	N	N	Y	N	Y	N	N	N	N	N	N	N	N	Y	N	N	N	Y	N	N	N	N	Y	N	Y	Y	N	N	N	N	N	N	N	N	N	N	N	N	N	N	N	N	N	N	N	N
Shin2015367	Laser acupuncture	Y	Y	Y	N	Y	N	Y	N	N	N	N	N	N	N	N	Y	N	N	N	Y	Y	Y	Y	N	Y	N	N	N	N	N	N	N	N	N	N	N	N	N	N	N	N	N	N	N	N	N	N	N
Chen2015368	TEAS	N	Y	Y	N	Y	N	Y	N	N	N	N	N	N	N	N	Y	N	N	N	Y	N	N	N	N	Y	N	N	Y	N	N	N	N	N	N	N	N	N	N	N	N	N	N	N	N	N	N	N	N
Albrecht2015369	Manual acupuncture	Y	Y	Y	N	Y	N	Y	N	N	N	N	N	N	N	N	N	N	N	N	Y	Y	Y	Y	N	Y	N	N	Y	Y	N	N	N	N	N	N	N	N	N	N	N	N	N	N	N	N	N	N	N
Aranha2015370	Manual acupuncture	N	Y	Y	N	Y	N	Y	N	N	N	N	N	N	N	N	N	N	N	N	Y	Y	Y	Y	N	Y	N	N	N	N	N	N	N	N	N	N	N	N	N	N	N	N	Y	N	N	N	N	N	N
Qian2015371	Manual acupuncture	N	N	N	N	N	N	Y	Y	Y	N	N	N	N	N	N	N	N	N	N	Y	Y	Y	Y	N	Y	N	N	Y	N	N	N	N	N	N	N	N	N	N	N	N	N	Y	N	N	N	N	N	N
Chen2015372	Manual acupuncture	N	Y	N	N	N	N	N	N	Y	N	N	N	N	N	N	N	N	N	N	N	Y	Y	Y	N	Y	N	N	N	N	Y	N	N	N	N	Y	Y	Y	Y	Y	Y	Y	N	N	N	N	N	N	N
Dalamagka2015373	Electroacupuncture	N	Y	Y	Y	Y	N	Y	N	N	N	N	N	N	N	N	Y	N	N	N	Y	N	N	N	N	Y	N	N	N	N	N	N	N	N	N	N	N	N	N	N	N	N	Y	N	N	N	Y	N	N
Shen2015374	Electroacupuncture	N	Y	Y	N	Y	N	Y	N	N	N	N	N	N	N	N	Y	Y	Y	Y	Y	Y	Y	Y	N	Y	N	N	Y	Y	N	N	N	N	N	N	N	N	N	N	N	N	Y	N	N	N	Y	N	N
Yao2015375	TEAS	N	Y	N	N	Y	N	Y	N	N	N	N	N	N	N	N	Y	N	N	N	Y	N	N	N	N	Y	N	N	N	N	N	N	N	N	N	N	N	N	N	N	N	N	N	N	N	N	Y	N	N
Chen2015376	TEAS	N	Y	N	N	Y	N	Y	N	N	N	N	N	N	N	N	Y	N	N	N	Y	Y	Y	Y	N	Y	N	N	N	N	N	N	N	N	N	N	N	N	N	N	N	N	N	Y	N	Y	N	N	N
Zuppa2015377	Manual acupuncture	N	Y	N	N	N	Y	Y	N	N	N	N	N	N	N	Y	N	N	N	N	N	Y	Y	N	N	Y	N	N	N	N	N	Y	N	N	N	N	N	N	N	N	N	N	N	N	N	N	N	N	N
Wang2015378	Manual acupuncture	N	Y	Y	N	Y	N	N	Y	Y	N	N	N	N	Y	N	N	N	N	N	Y	Y	Y	N	N	Y	Y	Y	Y	N	N	N	N	N	N	Y	Y	Y	Y	Y	Y	Y	N	N	N	N	N	N	N
Chung2015379	Electroacupuncture	N	Y	Y	N	Y	Y	Y	N	N	N	N	N	N	N	N	Y	Y	N	N	Y	Y	Y	Y	N	Y	Y	Y	Y	Y	N	N	N	N	N	Y	Y	Y	Y	Y	Y	Y	N	N	N	N	Y	N	N
Zheng2015380	Electroacupuncture	N	N	N	N	N	N	N	N	N	N	N	N	N	N	N	N	N	N	N	Y	Y	Y	Y	N	Y	N	N	N	N	N	N	N	N	N	N	N	N	N	N	N	N	N	N	N	N	N	N	N
Zhu2015381	Manual acupuncture	Y	Y	Y	N	Y	Y	Y	Y	Y	Y	Y	N	Y	Y	Y	N	N	N	N	Y	Y	N	Y	N	Y	N	N	N	N	N	Y	N	N	N	N	N	N	N	N	N	N	N	N	N	N	N	N	N
Swanson2015382	Manual acupuncture	N	Y	N	N	Y	Y	Y	N	N	N	N	N	N	N	N	N	N	N	N	Y	Y	Y	Y	N	Y	N	Y	Y	N	N	Y	N	N	N	N	N	N	N	N	N	N	N	N	N	N	N	N	N
Gemma2015383	Manual acupuncture	N	Y	Y	N	Y	Y	Y	Y	N	N	N	N	N	N	N	N	N	N	N	N	N	N	N	N	Y	N	N	Y	N	N	N	N	N	N	N	N	N	N	N	N	N	N	N	N	N	N	N	N
Sahin2015384	Manual acupuncture	Y	Y	Y	N	Y	Y	Y	Y	Y	Y	N	N	N	Y	Y	N	N	N	N	Y	Y	Y	Y	N	Y	N	N	Y	N	N	N	N	N	N	N	N	N	N	N	N	N	Y	N	N	N	N	N	N
Zheng2016385	Manual acupuncture	Y	Y	Y	N	Y	Y	Y	Y	N	Y	Y	N	Y	Y	Y	N	N	N	N	Y	Y	Y	Y	N	Y	N	N	N	N	N	N	N	N	N	N	N	N	N	N	N	N	N	Y	N	Y	N	N	N
McDoNld2016386	Manual acupuncture	Y	Y	Y	N	Y	N	Y	Y	N	N	N	N	N	N	N	N	N	N	N	Y	Y	Y	Y	N	Y	Y	Y	Y	N	N	N	N	N	N	N	N	N	N	N	N	N	N	N	N	N	N	N	N
Yiu2016387	Manual acupuncture	Y	Y	Y	Y	Y	Y	Y	Y	Y	Y	Y	N	Y	Y	N	N	N	N	N	Y	Y	Y	Y	N	Y	Y	N	Y	Y	N	Y	N	N	N	N	N	N	N	N	N	N	Y	N	N	N	N	N	N
Bilici2016388	Electroacupuncture	Y	Y	N	N	N	Y	Y	N	N	N	N	N	N	N	N	Y	Y	N	N	Y	Y	N	N	N	Y	N	N	Y	Y	N	N	N	N	N	N	N	N	N	N	N	N	Y	N	N	N	Y	N	N
Yeoh2016389	TENS	N	Y	Y	Y	N	Y	Y	N	N	N	N	N	N	N	N	N	N	N	N	N	N	N	N	N	Y	N	N	N	N	Y	N	N	N	N	N	N	N	N	N	N	N	N	N	N	N	N	N	N
Chen2016390	Electroacupuncture	N	Y	Y	Y	Y	Y	Y	N	N	N	N	N	N	N	N	Y	Y	N	N	Y	Y	Y	Y	N	Y	Y	N	Y	N	N	N	N	N	N	N	N	N	N	N	N	N	N	N	N	N	Y	N	N
Bittner2016391	Laser acupuncture	N	Y	N	N	Y	N	Y	N	N	N	N	N	N	N	N	N	N	N	N	Y	Y	Y	Y	N	Y	N	N	Y	N	N	N	N	N	N	N	N	N	N	N	N	N	N	N	N	N	Y	N	N
Graca2016392	TEAS	N	Y	Y	N	N	N	Y	N	N	N	N	N	N	N	N	Y	N	N	N	Y	Y	Y	Y	N	Y	Y	N	Y	N	N	N	N	N	N	N	N	N	N	N	N	N	Y	N	N	N	Y	N	N
Wik2016393	Manual acupuncture	Y	N	N	N	N	N	Y	N	N	N	N	N	N	N	N	N	N	N	N	N	N	N	N	N	Y	N	N	Y	N	N	N	N	N	N	N	N	N	N	N	N	N	N	N	N	N	N	N	N
Hung2016394	Laser acupuncture	N	Y	Y	N	N	N	Y	N	N	N	N	N	N	N	N	Y	N	N	N	Y	Y	Y	Y	N	Y	N	Y	Y	Y	N	N	N	N	N	N	N	N	N	N	N	N	N	N	N	N	N	N	N
Laureano2016395	Manual acupuncture	N	Y	N	N	N	N	Y	N	N	N	N	N	N	N	N	N	N	N	N	Y	Y	Y	Y	N	Y	N	Y	Y	N	N	N	N	N	N	N	N	N	N	N	N	N	N	N	N	N	N	N	N
Feng2016396	TEAS	Y	Y	Y	Y	Y	N	Y	N	N	N	N	N	N	N	N	N	N	N	N	Y	Y	Y	Y	N	Y	N	N	Y	N	N	N	N	N	N	N	N	N	N	N	N	N	N	N	N	N	N	N	N
Yiu2016397	Manual acupuncture	N	Y	N	Y	N	N	Y	Y	N	Y	Y	N	Y	Y	N	N	N	N	N	Y	N	N	N	N	Y	N	N	N	N	N	N	N	N	N	N	N	N	N	N	N	N	N	N	N	N	N	Y	N
Hadadian2016398	TEAS	N	Y	N	N	Y	N	N	N	N	N	N	N	N	N	N	Y	Y	N	N	Y	Y	Y	Y	N	Y	N	N	N	N	N	N	N	N	N	N	N	N	N	N	N	N	N	N	N	N	N	N	N
Kluger2016399	Manual acupuncture	Y	Y	N	Y	N	N	Y	Y	N	Y	N	N	N	Y	N	N	N	N	N	Y	Y	Y	Y	N	Y	N	N	N	N	N	N	N	N	N	Y	Y	Y	Y	Y	Y	Y	Y	N	N	N	N	N	Y
Wang2016400	Manual acupuncture	N	Y	Y	Y	N	N	Y	Y	N	N	N	N	N	N	N	N	N	N	N	Y	Y	Y	Y	N	Y	Y	N	Y	N	N	N	N	N	N	N	N	N	N	N	N	N	Y	Y	N	N	N	N	N
Park2016401	TENS	N	Y	N	N	Y	N	Y	N	N	N	N	N	N	N	N	Y	N	N	N	Y	Y	Y	Y	N	Y	Y	Y	Y	N	N	N	N	N	N	N	N	N	N	N	N	N	N	N	N	N	Y	N	N
Bilgin2016402	Manual acupuncture	N	Y	Y	N	Y	Y	Y	N	Y	N	N	N	N	N	N	N	N	N	N	Y	Y	N	Y	N	Y	N	Y	Y	N	N	Y	N	N	N	N	N	N	N	N	N	N	N	Y	Y	N	N	N	N
Lee2016403	Manual acupuncture	Y	Y	Y	N	Y	Y	Y	Y	N	N	N	N	N	N	N	N	N	N	N	Y	Y	Y	Y	N	Y	N	Y	Y	N	N	Y	N	N	N	N	N	N	N	N	N	N	N	Y	Y	N	N	N	N
Li2016414	Manual acupuncture	N	Y	N	N	N	Y	Y	N	Y	Y	N	N	Y	N	N	N	N	N	N	Y	Y	Y	Y	N	Y	N	Y	Y	N	N	Y	N	N	N	N	N	N	N	N	N	N	N	N	N	N	N	N	N
Huang2016405	TEAS	N	Y	N	N	N	Y	Y	N	N	N	N	N	N	N	N	N	Y	Y	Y	N	N	N	N	N	Y	N	N	N	N	N	N	N	N	N	N	N	N	N	N	N	N	N	N	N	N	N	N	N
Sahin2016406	Manual acupuncture	N	Y	N	N	Y	Y	Y	N	Y	N	N	N	N	N	N	N	N	N	N	N	Y	Y	Y	N	Y	Y	N	Y	Y	N	N	N	N	N	N	N	N	N	N	N	N	N	N	N	N	N	Y	N
Liu2016407	Electroacupuncture	Y	Y	Y	N	Y	Y	Y	Y	N	N	N	N	N	N	N	N	N	N	N	Y	Y	Y	Y	N	Y	Y	Y	Y	Y	Y	N	N	N	N	Y	Y	Y	Y	Y	Y	Y	Y	N	N	N	Y	N	N
Shayestehfar2016408	Manual acupuncture	N	N	N	N	N	Y	Y	N	N	N	N	N	N	N	N	N	N	N	N	Y	N	N	Y	N	Y	N	Y	N	Y	N	Y	N	N	N	N	N	N	N	N	N	N	Y	Y	N	N	N	N	N
Feng2016409	Manual acupuncture	N	Y	Y	N	Y	Y	Y	N	Y	N	N	N	N	N	N	N	N	N	N	Y	Y	Y	Y	N	Y	N	N	N	N	N	Y	N	N	N	N	N	N	N	N	N	N	N	N	N	N	N	N	N
Rueda 2016410	Manual acupuncture	N	Y	Y	N	N	Y	Y	Y	Y	Y	N	N	Y	Y	Y	N	N	N	N	Y	Y	Y	Y	N	Y	Y	N	Y	N	N	N	N	N	N	N	N	N	N	N	N	N	Y	N	N	Y	N	N	N
Sokunbi2016411	Manual acupuncture	N	Y	Y	N	Y	Y	Y	N	Y	Y	N	N	N	N	N	N	N	N	N	Y	N	N	N	N	Y	Y	Y	Y	N	N	N	N	N	N	N	N	N	N	N	N	N	Y	N	N	Y	N	N	N
Fan2016412	Manual acupuncture	N	Y	Y	N	N	Y	Y	Y	N	Y	N	N	N	N	N	N	N	N	N	Y	Y	Y	Y	N	Y	Y	N	Y	N	N	N	N	N	N	N	N	N	N	N	N	N	N	N	N	N	N	N	N
Zheng2016413	Manual acupuncture	N	Y	Y	N	Y	Y	Y	Y	Y	Y	Y	N	Y	Y	Y	N	N	N	N	Y	Y	Y	Y	N	Y	N	N	N	N	N	N	N	N	N	N	N	N	N	N	N	N	N	N	N	N	N	N	N
Helianthi2016414	Laser acupuncture	N	Y	Y	N	Y	Y	Y	N	N	N	N	N	N	N	N	N	N	N	N	Y	Y	Y	Y	N	Y	N	N	N	N	N	N	N	N	N	N	N	N	N	N	N	N	N	N	N	N	N	N	N
Fu2017415	Manual acupuncture	Y	Y	N	N	N	Y	Y	N	N	N	N	N	N	N	N	N	N	N	N	Y	Y	Y	Y	N	Y	Y	Y	Y	N	N	N	N	N	N	N	N	N	N	N	N	N	Y	N	N	N	N	N	N
Yin2017416	Manual acupuncture	Y	Y	N	N	N	Y	Y	Y	N	N	N	N	N	N	N	N	N	N	N	Y	Y	Y	Y	N	Y	Y	Y	Y	Y	N	Y	N	N	N	N	N	N	N	N	N	N	Y	Y	N	Y	N	N	N
Huang2017417	TEAS	N	Y	N	N	N	Y	Y	N	N	N	N	N	N	N	N	Y	Y	N	N	Y	Y	Y	Y	N	Y	N	N	N	N	N	N	N	N	N	N	N	N	N	N	N	N	Y	N	N	N	Y	N	N
Razavy2017418	TEAS	N	Y	N	N	N	Y	Y	N	N	N	N	N	N	N	N	N	N	N	N	N	Y	N	N	N	Y	N	N	N	N	N	N	N	N	N	N	N	N	N	N	N	N	Y	N	N	N	N	N	N
Oates2017419	Laser acupuncture	N	Y	N	N	N	Y	Y	N	N	N	N	N	N	N	N	N	N	N	N	N	N	N	N	N	Y	N	Y	Y	N	N	N	N	N	N	N	N	N	N	N	N	N	Y	N	N	N	N	N	N
Zucker2017420	Manual acupuncture	Y	Y	N	N	N	Y	N	N	Y	N	N	N	N	N	N	N	N	N	N	Y	N	Y	Y	N	Y	N	N	N	N	N	N	N	N	N	N	N	N	N	N	N	N	N	N	N	N	N	N	N
Kibar2017421	Laser acupuncture	N	Y	N	N	Y	N	Y	N	N	N	N	N	N	N	N	Y	N	N	N	Y	Y	Y	Y	N	Y	N	N	Y	N	N	N	N	N	N	N	N	N	N	N	N	N	N	N	N	N	N	N	N
Schroder2017422	Manual acupuncture	Y	Y	Y	Y	Y	N	Y	N	N	N	N	N	N	N	N	N	N	N	N	Y	Y	Y	Y	N	Y	Y	N	Y	N	N	N	N	N	N	N	N	N	N	N	N	N	N	N	N	N	N	N	N
Schroeder2017423	Manual acupuncture	N	Y	Y	N	Y	Y	N	N	N	N	N	N	N	N	N	N	N	N	N	Y	Y	Y	Y	N	Y	N	N	N	N	N	N	N	N	N	N	N	N	N	N	N	N	N	N	N	N	N	N	N
Acosta2017424	Laser acupuncture	N	Y	N	N	Y	N	Y	N	N	N	N	N	N	N	N	N	N	N	N	Y	Y	Y	Y	N	Y	N	N	N	N	N	N	N	N	N	N	N	N	N	N	N	N	Y	N	N	N	N	N	N
Liu2017425	Electroacupuncture	Y	Y	Y	Y	Y	Y	Y	N	Y	N	N	N	N	N	N	Y	Y	Y	N	Y	Y	Y	Y	N	Y	N	N	N	N	Y	N	N	N	N	Y	Y	Y	Y	Y	Y	Y	N	Y	N	N	Y	N	N
Xie2017426	Electroacupuncture	N	Y	N	N	Y	Y	Y	N	N	N	N	N	N	N	N	Y	Y	N	N	Y	Y	Y	Y	N	Y	N	N	N	N	N	N	N	N	N	Y	Y	Y	Y	Y	Y	Y	Y	N	N	N	N	Y	N
Li2017427	Manual acupuncture	N	Y	N	N	Y	N	Y	N	N	N	N	N	N	N	N	N	N	N	N	Y	Y	Y	Y	Y	Y	N	N	N	N	N	N	N	N	N	N	N	N	N	N	N	N	N	N	N	N	N	N	N
Lin2017428	Manual acupuncture	N	Y	N	Y	Y	Y	Y	Y	Y	N	N	N	N	N	N	N	N	N	N	Y	Y	Y	Y	N	Y	Y	Y	Y	N	Y	Y	N	N	N	N	N	N	N	N	N	N	Y	Y	Y	Y	N	N	N
Widgren2017429	Manual acupuncture	Y	Y	Y	N	Y	N	Y	N	Y	Y	N	N	N	Y	N	N	N	N	N	Y	Y	N	Y	N	Y	Y	Y	Y	Y	N	N	N	N	N	Y	Y	Y	Y	Y	Y	Y	N	N	N	N	N	N	N
FydaNki2017430	Electroacupuncture	Y	Y	Y	N	N	N	Y	N	N	N	N	N	N	N	N	Y	N	N	N	N	N	N	N	N	Y	N	N	N	N	N	N	N	N	N	N	N	N	N	N	N	N	N	N	N	N	Y	N	N
Liu2017431	Manual acupuncture	Y	Y	N	N	Y	N	Y	Y	Y	N	N	N	N	N	N	N	N	N	N	Y	Y	Y	Y	Y	Y	N	N	N	N	N	N	N	N	N	Y	Y	Y	Y	Y	Y	Y	N	N	N	N	N	N	N
Huang2017432	TEAS	N	Y	Y	N	N	N	Y	N	N	N	N	N	N	N	N	Y	Y	N	N	Y	N	N	N	N	Y	N	N	N	N	N	N	N	N	N	N	N	N	N	N	N	N	N	Y	N	Y	N	N	N
Zhou2017433	Manual acupuncture	Y	Y	Y	N	Y	N	Y	Y	Y	N	N	N	N	N	N	N	N	N	N	Y	Y	Y	Y	N	Y	Y	N	Y	N	Y	N	N	N	N	Y	Y	Y	Y	Y	Y	Y	N	Y	N	N	N	N	N
Mazidi2017434	Electroacupuncture	N	Y	N	N	N	N	N	N	N	N	N	N	N	N	N	N	N	N	N	Y	Y	Y	Y	N	Y	N	N	Y	N	N	N	N	N	N	N	N	N	N	N	N	N	N	N	N	N	N	N	N
Maeda2017435	Electroacupuncture	N	Y	N	N	Y	N	Y	N	N	N	N	N	N	N	N	Y	N	N	N	Y	Y	Y	Y	Y	Y	Y	N	Y	Y	N	N	N	N	N	Y	Y	Y	Y	Y	Y	Y	Y	N	N	N	N	N	N
Zhao2017436	Electroacupuncture	N	Y	Y	N	N	N	Y	N	Y	N	N	N	N	N	N	Y	Y	N	N	Y	Y	Y	Y	Y	Y	Y	N	Y	Y	N	N	N	N	N	N	N	N	N	N	N	N	N	N	N	N	Y	N	N
Oncu2017437	TENS	N	Y	Y	N	N	N	Y	N	N	N	N	N	N	N	N	Y	N	N	N	Y	Y	N	N	N	Y	N	N	N	N	N	Y	N	N	N	N	N	N	N	N	N	N	N	Y	N	Y	N	N	N
Tan2017438	Manual acupuncture	N	Y	Y	N	Y	N	Y	N	N	N	N	N	N	N	N	N	N	N	N	N	Y	Y	Y	N	Y	Y	N	Y	N	N	N	N	N	N	N	N	N	N	N	N	N	N	N	N	N	N	N	N
Enblom2017439	Manual acupuncture	N	Y	Y	Y	Y	N	Y	N	Y	N	N	N	N	Y	Y	N	N	N	N	Y	Y	Y	Y	N	Y	N	N	Y	Y	Y	N	N	N	N	N	N	N	N	N	N	N	N	N	N	N	N	N	N
Hou2017440	TEAS	N	Y	Y	N	Y	N	Y	N	N	N	N	N	N	N	N	Y	Y	N	N	Y	Y	Y	Y	N	Y	N	N	Y	Y	N	N	N	N	N	N	N	N	N	N	N	N	N	N	N	N	N	N	N
Li2017441	Manual acupuncture	Y	Y	N	N	N	N	Y	Y	Y	N	N	N	N	N	N	N	N	N	N	N	N	N	N	N	Y	N	N	Y	N	N	N	N	N	N	N	N	N	N	N	N	N	N	N	N	N	N	N	N
Sun2017442	TEAS	N	Y	N	N	Y	N	Y	N	N	N	N	N	N	N	N	Y	Y	Y	Y	Y	N	N	N	N	Y	N	N	N	N	N	N	N	N	N	N	N	N	N	N	N	N	N	N	N	N	Y	N	N
Sun2017443	TEAS	Y	Y	Y	N	Y	N	Y	N	N	N	N	N	N	N	N	Y	Y	N	N	Y	N	N	N	N	Y	N	N	N	N	N	N	N	N	N	N	N	N	N	N	N	N	N	N	N	N	Y	N	N
Ngai2017444	TENS	N	Y	N	N	N	N	N	N	N	N	N	N	N	N	N	N	Y	N	Y	N	N	N	N	N	Y	N	N	N	N	N	N	N	N	N	N	N	N	N	N	N	N	N	N	N	N	N	N	N
Wang2017445	Manual acupuncture	N	Y	N	N	N	Y	Y	N	N	N	N	N	N	Y	Y	N	N	N	N	N	Y	Y	N	N	Y	Y	N	N	N	N	N	N	N	N	N	N	N	N	N	N	N	Y	Y	N	N	N	N	N
Li2017446	Manual acupuncture	N	Y	N	N	N	Y	Y	Y	N	N	N	N	N	N	N	N	N	N	N	Y	N	N	N	N	Y	N	N	Y	Y	N	N	N	N	N	N	N	N	N	N	N	N	N	N	N	N	N	N	N
Liao2017447	Manual acupuncture	N	Y	Y	N	Y	N	Y	N	Y	N	N	N	N	N	N	N	N	N	N	N	N	N	Y	N	Y	Y	N	Y	N	N	N	N	N	N	N	N	N	N	N	N	N	N	N	N	N	N	N	N
Huang2017448	Manual acupuncture	N	Y	N	N	Y	Y	Y	N	N	N	N	N	Y	Y	N	N	N	N	N	Y	Y	Y	Y	N	Y	Y	N	Y	N	N	N	N	N	N	N	N	N	N	N	N	N	N	N	N	N	N	N	N
Zotelli2017449	Manual acupuncture	N	Y	Y	Y	Y	Y	Y	Y	Y	Y	N	N	N	N	N	N	N	N	N	Y	Y	Y	Y	N	Y	N	Y	N	Y	N	Y	N	N	N	N	N	N	N	N	N	N	Y	Y	Y	Y	N	N	N
Yin2017450	Manual acupuncture	N	Y	N	N	N	Y	Y	Y	N	N	N	N	N	N	N	N	N	N	N	N	Y	Y	Y	N	Y	N	Y	N	N	N	N	N	N	N	N	N	N	N	N	N	N	Y	Y	N	Y	N	N	N
Fu2017451	Manual acupuncture	N	Y	N	N	N	Y	Y	Y	N	N	N	N	N	N	N	N	N	N	N	N	Y	Y	Y	N	Y	N	N	N	N	N	N	N	N	N	N	N	N	N	N	N	N	N	N	N	N	N	N	N
Nhidi2018452	Manual acupuncture	N	Y	N	N	N	Y	Y	Y	Y	N	N	N	N	N	N	N	N	N	N	Y	Y	N	N	N	Y	N	Y	N	Y	Y	N	N	N	N	N	N	N	N	N	N	N	Y	N	N	N	N	N	N
Armond2018453	Manual acupuncture	N	Y	Y	Y	Y	Y	Y	N	N	Y	N	N	Y	Y	N	N	N	N	N	Y	Y	Y	Y	N	Y	Y	Y	N	N	Y	N	N	N	N	N	N	N	N	N	N	N	Y	N	N	N	N	N	N
Mazda2018454	Manual acupuncture	N	Y	N	N	Y	Y	Y	N	Y	N	N	N	N	N	N	N	N	N	N	Y	Y	Y	Y	N	Y	Y	N	Y	N	Y	N	N	N	N	N	N	N	N	N	N	N	N	N	N	N	N	N	N
Li2018455	Manual acupuncture	N	Y	N	N	N	N	Y	Y	N	N	N	N	N	N	N	N	N	N	N	Y	Y	Y	Y	N	Y	Y	N	N	N	Y	N	N	N	N	N	N	N	N	N	N	N	N	N	N	N	N	N	N
Liu2018456	Electroacupuncture	Y	Y	Y	N	N	N	Y	Y	Y	N	N	N	N	N	N	Y	N	N	N	Y	Y	Y	Y	N	Y	Y	Y	Y	Y	N	N	N	N	N	Y	Y	Y	Y	Y	Y	Y	Y	N	N	N	Y	N	N
Deng2018457	Manual acupuncture	Y	Y	N	Y	N	Y	Y	N	N	N	N	N	N	N	N	N	N	N	N	Y	Y	Y	Y	N	Y	N	Y	N	N	N	N	N	N	N	Y	Y	Y	Y	Y	Y	Y	N	N	N	N	N	N	N
Razavy2018458	Laser acupuncture	N	Y	N	N	N	Y	Y	N	N	N	N	N	N	N	N	Y	N	N	N	Y	Y	Y	Y	N	Y	Y	Y	N	Y	N	N	N	N	N	N	N	N	N	N	N	N	N	N	N	N	N	N	N
Meyer2018459	Laser acupuncture	N	Y	N	Y	Y	N	Y	N	N	N	N	N	N	N	N	N	N	N	N	Y	Y	Y	Y	N	Y	Y	Y	N	Y	Y	N	N	N	N	N	N	N	N	N	N	N	Y	Y	N	N	N	N	N
Qin2018460	Manual acupuncture	N	Y	Y	Y	Y	Y	Y	Y	N	N	N	N	N	N	N	N	N	N	N	Y	Y	Y	Y	N	Y	Y	Y	Y	N	N	N	N	N	N	Y	Y	Y	Y	Y	Y	Y	N	Y	N	N	N	N	N
Bittner2018461	Laser acupuncture	Y	N	N	N	N	N	Y	N	N	N	N	N	N	N	N	Y	N	N	N	Y	Y	Y	Y	N	Y	N	Y	N	N	N	N	N	N	N	N	N	N	N	N	N	N	N	N	N	N	Y	N	N
Zhao2018462	Electroacupuncture	Y	Y	N	N	N	Y	Y	Y	N	N	N	N	N	N	N	Y	Y	Y	N	Y	Y	Y	Y	N	Y	N	N	N	N	N	N	N	N	N	N	N	N	N	N	N	N	Y	Y	N	Y	Y	N	N
Ketabchi2018463	Manual acupuncture	N	Y	Y	Y	N	Y	Y	N	Y	N	N	N	N	N	N	N	N	N	N	Y	Y	Y	Y	N	Y	Y	N	N	N	N	N	N	N	N	N	N	N	N	N	N	N	N	N	N	N	N	N	N
Dawn2018464	Manual acupuncture	Y	Y	Y	N	Y	Y	Y	N	Y	N	N	N	N	N	N	N	N	N	N	Y	Y	Y	Y	N	Y	N	N	Y	Y	N	N	N	N	N	Y	Y	Y	N	Y	Y	Y	N	N	Y	N	N	N	N
Saliha2018465	Manual acupuncture	Y	Y	Y	Y	N	Y	Y	N	N	N	N	N	N	N	N	N	N	N	N	Y	Y	Y	Y	N	Y	Y	N	Y	N	N	N	N	N	N	N	N	N	N	N	N	N	N	N	N	N	N	N	N
Smith2018466	Manual acupuncture	Y	Y	N	N	N	Y	Y	Y	Y	N	N	N	N	N	N	N	N	N	N	Y	Y	Y	Y	Y	Y	Y	Y	Y	Y	Y	N	N	N	N	Y	Y	Y	Y	Y	Y	Y	N	N	N	N	N	N	N
Liang2018467	Electroacupuncture	Y	Y	Y	N	Y	Y	Y	Y	Y	N	N	N	N	N	N	Y	N	N	N	Y	Y	Y	Y	N	Y	Y	N	Y	N	N	N	N	N	N	N	N	N	N	N	N	N	Y	Y	Y	Y	Y	N	N
Wu2018468	Electroacupuncture	Y	Y	N	N	N	Y	Y	N	N	N	N	N	N	N	N	Y	Y	N	N	Y	Y	Y	Y	N	Y	N	N	Y	N	Y	N	N	N	N	N	N	N	N	N	N	N	Y	N	N	N	Y	Y	N
Ngwa2018469	Laser acupuncture	Y	Y	Y	N	Y	Y	Y	N	N	N	N	N	N	N	N	Y	Y	N	N	Y	Y	Y	Y	N	Y	N	N	Y	N	N	N	N	N	N	N	N	N	N	N	N	N	N	N	N	N	Y	N	N
Mayrink2018470	Manual acupuncture	Y	N	Y	Y	Y	Y	Y	N	N	N	N	N	N	N	N	N	N	N	N	Y	Y	Y	Y	Y	Y	N	Y	Y	N	N	N	N	N	N	N	N	N	N	N	N	N	N	N	N	N	N	N	N
Zheng2018471	Electroacupuncture	Y	Y	Y	N	Y	Y	Y	N	N	N	N	N	N	N	N	Y	N	N	N	Y	Y	Y	Y	N	Y	Y	Y	Y	N	N	N	N	N	N	Y	Y	Y	Y	N	Y	Y	N	N	N	N	Y	N	N
Teoh2018472	Electroacupuncture	Y	Y	Y	N	Y	Y	Y	Y	N	N	N	N	N	N	N	Y	Y	N	N	Y	Y	Y	Y	N	Y	Y	Y	Y	N	N	N	N	N	N	N	N	N	N	N	N	N	N	Y	Y	Y	Y	N	N
Fatemeh2018473	Manual acupuncture	Y	Y	N	N	N	N	N	N	N	N	N	N	N	N	N	N	N	N	N	Y	Y	Y	Y	N	Y	N	N	N	N	Y	N	N	N	N	N	N	N	N	N	N	N	Y	Y	N	Y	N	N	N
AminiSaman2018474	TEAS	Y	Y	N	Y	N	Y	Y	N	N	N	N	N	N	N	N	Y	Y	N	N	Y	Y	Y	Y	N	Y	N	N	N	N	N	N	N	N	N	N	N	N	N	N	N	N	N	N	Y	Y	Y	N	N
Grillo2018475	Manual acupuncture	Y	Y	Y	Y	Y	Y	Y	N	N	N	N	N	N	N	N	N	N	N	N	Y	Y	Y	Y	N	Y	N	Y	Y	Y	N	N	N	N	N	N	N	N	N	N	N	N	N	Y	N	Y	N	N	N
Mi2018476	Manual acupuncture	Y	Y	Y	N	Y	Y	Y	Y	N	Y	N	N	N	N	N	N	N	N	N	N	Y	Y	Y	N	Y	N	Y	Y	N	N	N	N	N	N	N	N	N	N	N	N	N	Y	Y	N	Y	N	N	N
Zhou2018477	TEAS	Y	Y	Y	N	Y	Y	Y	N	N	N	N	N	N	N	N	Y	Y	N	N	Y	Y	Y	Y	N	Y	N	N	N	N	N	N	N	N	N	N	N	N	N	N	N	N	N	N	N	N	Y	N	N
Tu2018478	TEAS	Y	Y	N	N	N	Y	Y	N	N	N	N	N	N	N	N	Y	Y	N	N	N	Y	Y	Y	N	Y	Y	Y	Y	Y	N	N	N	N	N	N	N	N	N	N	N	N	N	N	N	N	Y	N	N
Jillian2018479	Electroacupuncture	N	Y	N	N	N	Y	Y	N	N	N	N	N	N	N	N	Y	N	N	N	N	Y	Y	Y	N	Y	N	Y	Y	N	N	N	N	N	N	N	N	N	N	N	N	N	N	N	N	N	N	N	N
Tu2018480	TEAS	N	Y	N	N	N	Y	Y	N	N	N	N	N	N	N	N	Y	Y	Y	Y	N	Y	Y	Y	N	Y	N	N	N	N	N	N	N	N	N	N	N	N	N	N	N	N	N	N	N	N	N	N	N
Bahador2018481	TEAS	N	Y	N	N	N	Y	Y	N	N	N	N	N	N	N	N	Y	Y	Y	Y	N	Y	Y	Y	N	Y	N	N	N	N	N	N	N	N	N	N	N	N	N	N	N	N	N	N	N	N	N	N	N
Liu2018482	TENS	N	Y	N	N	N	Y	Y	N	N	N	N	N	N	N	N	Y	Y	Y	Y	N	Y	Y	Y	N	Y	N	N	N	N	N	N	N	N	N	N	N	N	N	N	N	N	N	N	N	N	N	N	N
Qin2018483	Manual acupuncture	N	Y	N	N	N	Y	Y	Y	N	N	N	N	N	N	N	N	N	N	N	N	Y	Y	Y	N	Y	N	N	N	N	N	N	N	N	N	Y	Y	Y	Y	Y	Y	Y	N	N	N	N	N	N	N
Ma2018484	TEAS	N	Y	N	N	N	Y	Y	N	N	N	N	N	N	N	N	Y	Y	N	Y	N	Y	Y	Y	N	Y	N	N	N	N	N	N	N	N	N	N	N	N	N	N	N	N	N	N	N	N	N	N	N
Zhao2019485	Manual acupuncture	Y	Y	Y	N	N	Y	Y	Y	N	N	N	N	N	N	N	N	N	N	N	N	Y	Y	Y	N	Y	N	N	N	N	Y	N	N	N	N	N	N	N	N	N	N	N	Y	N	N	N	N	N	Y
Almeida2019486	Manual acupuncture	N	Y	Y	Y	Y	Y	Y	N	N	N	N	N	N	N	N	N	N	N	N	Y	Y	Y	Y	N	Y	N	N	N	N	Y	N	N	N	N	N	N	N	N	N	N	N	N	N	N	N	N	N	N
Faiz2019487	Manual acupuncture	N	Y	Y	N	Y	Y	Y	N	N	N	N	N	N	N	N	N	N	N	N	Y	Y	Y	Y	N	Y	N	N	N	N	N	N	N	N	N	N	N	N	N	N	N	N	N	N	N	N	N	N	N
Zhao2019488	Manual acupuncture	Y	Y	N	N	N	Y	Y	N	Y	N	N	N	N	N	N	N	N	N	N	Y	Y	Y	Y	N	Y	Y	Y	N	N	Y	N	N	N	N	N	N	N	N	N	N	N	N	N	N	N	Y	N	N
Zheng2019489	Electroacupuncture	Y	Y	N	N	N	Y	Y	Y	Y	N	N	N	N	N	N	Y	Y	N	N	Y	Y	Y	Y	N	Y	N	N	N	N	Y	N	N	N	N	N	N	N	N	N	N	N	N	N	N	N	N	N	N
Chen2019490	Manual acupuncture	Y	Y	N	N	N	Y	Y	N	N	N	N	N	N	N	N	N	N	N	N	Y	Y	Y	Y	N	Y	N	N	N	N	N	N	N	N	N	N	N	N	N	N	N	N	N	N	N	N	N	N	N
Kazemi2019491	Manual acupuncture	N	Y	Y	N	N	N	Y	Y	N	N	N	N	N	N	N	N	N	N	N	Y	Y	Y	Y	N	Y	Y	Y	Y	N	N	N	N	N	N	N	N	N	N	N	N	N	N	N	N	N	N	N	N
Yeung2019492	Electroacupuncture	Y	Y	N	Y	N	Y	Y	N	N	N	N	N	N	N	N	Y	Y	N	N	Y	Y	Y	Y	N	Y	Y	Y	Y	N	N	N	N	N	N	Y	Y	Y	Y	Y	Y	Y	N	Y	Y	Y	Y	N	N
Garcia2019493	Manual acupuncture	Y	Y	N	N	N	Y	Y	N	N	N	N	N	N	N	N	N	N	N	N	Y	Y	Y	Y	N	Y	Y	N	Y	N	N	N	N	N	N	N	N	N	N	N	N	N	Y	N	N	N	N	N	N
Lv2019494	Electroacupuncture	Y	Y	Y	N	Y	Y	Y	Y	N	N	N	N	N	N	N	Y	Y	N	N	Y	Y	Y	Y	N	Y	Y	Y	Y	Y	N	N	N	N	N	N	N	N	N	N	N	N	Y	Y	Y	N	N	N	N
Zhen2019495	Electroacupuncture	Y	Y	Y	Y	Y	Y	Y	N	Y	N	N	N	N	N	N	Y	Y	N	N	Y	Y	Y	Y	N	Y	Y	Y	Y	N	N	N	N	N	N	Y	Y	Y	Y	Y	Y	Y	N	N	N	N	N	N	N
Zhen2019496	Electroacupuncture	Y	Y	Y	N	Y	N	N	N	Y	N	N	N	N	N	N	Y	N	N	N	Y	Y	Y	Y	N	Y	Y	Y	Y	Y	N	N	N	N	N	Y	Y	Y	Y	N	Y	Y	N	N	N	N	Y	N	N
Kusuma2019497	Electroacupuncture	N	Y	N	N	N	Y	Y	Y	N	N	N	N	N	N	N	Y	N	N	N	Y	Y	Y	Y	N	Y	N	N	N	N	N	N	N	N	N	N	N	N	N	N	N	N	N	N	N	N	N	N	N
Varejao2019498	Laser acupuncture	N	Y	Y	N	N	Y	Y	N	N	N	N	N	N	N	N	Y	Y	N	N	Y	Y	Y	Y	N	Y	N	N	N	N	N	N	N	N	N	N	N	N	N	N	N	N	N	Y	Y	Y	N	N	N
WU2019499	Electroacupuncture	N	Y	Y	N	N	Y	Y	Y	N	N	N	N	N	N	N	Y	Y	N	N	Y	Y	Y	Y	N	Y	N	N	N	N	N	N	N	N	N	N	N	N	N	N	N	N	N	N	N	N	Y	N	N
Gu2019500	TEAS	Y	Y	N	N	N	Y	Y	N	N	N	N	N	N	N	N	Y	N	N	N	Y	Y	Y	Y	N	Y	Y	Y	Y	Y	N	N	N	N	N	N	N	N	N	N	N	N	N	Y	N	Y	Y	N	N
Mak2019501	Electroacupuncture	N	Y	Y	N	N	Y	Y	Y	N	N	N	N	N	N	N	Y	Y	N	N	Y	Y	Y	Y	N	Y	Y	Y	Y	N	N	N	N	N	N	N	N	N	N	N	N	N	N	Y	N	N	N	N	N
Smith2019502	Manual acupuncture	Y	Y	Y	Y	N	N	Y	Y	N	N	N	N	N	N	N	N	N	N	N	Y	Y	Y	Y	N	Y	Y	Y	Y	Y	N	N	N	N	N	N	N	N	N	N	N	N	N	N	N	N	N	N	N
Shuai2019503	TEAS	Y	N	N	N	N	Y	Y	N	N	N	N	N	N	N	N	Y	Y	N	N	Y	Y	Y	Y	N	Y	Y	Y	Y	N	N	N	N	N	N	N	N	N	N	N	N	N	N	N	N	N	Y	N	N
Chi2019504	TEAS	Y	Y	N	N	Y	Y	Y	N	N	N	N	N	N	N	N	Y	Y	N	N	Y	Y	Y	Y	Y	Y	N	N	N	N	N	N	N	N	N	N	N	N	N	N	N	N	N	N	N	N	Y	N	N
Albooghobeish2019505	TENS	N	Y	Y	N	N	N	N	N	N	N	N	N	N	N	N	N	Y	N	Y	N	Y	Y	Y	N	Y	N	N	N	N	N	N	N	N	N	N	N	N	N	N	N	N	N	N	N	N	N	N	N
Gao2019506	Manual acupuncture	Y	N	N	N	N	Y	Y	Y	N	N	N	N	N	N	N	N	N	N	N	N	Y	Y	Y	N	Y	N	N	N	N	N	N	N	N	N	N	N	N	N	N	N	N	N	N	N	N	N	N	N
Huang2019507	Manual acupuncture	Y	Y	Y	N	N	Y	Y	Y	Y	N	N	N	N	N	N	N	N	N	N	N	Y	Y	Y	N	Y	Y	Y	Y	N	N	N	N	N	N	Y	Y	Y	Y	Y	Y	Y	N	N	N	N	N	N	N
Juan2019508	Laser acupuncture	N	Y	Y	N	N	Y	Y	N	N	N	N	N	N	N	N	N	N	N	N	N	Y	Y	Y	N	Y	N	N	N	N	Y	N	N	N	N	N	N	N	N	N	N	N	N	N	N	N	N	N	N
Feng2019509	TEAS	N	Y	N	N	N	Y	Y	N	N	N	N	N	N	N	N	Y	N	N	N	N	Y	Y	Y	N	Y	N	N	N	N	N	N	N	N	N	N	N	N	N	N	N	N	N	N	N	N	N	N	N
Yu2019510	TEAS	N	Y	N	N	N	Y	Y	N	N	N	N	N	N	N	N	Y	Y	N	N	N	Y	Y	Y	N	Y	N	N	N	N	N	N	N	N	N	N	N	N	N	N	N	N	N	N	N	N	N	N	N
DiaN2020511	Electroacupuncture	N	Y	Y	N	Y	Y	Y	N	N	N	N	N	N	N	N	Y	Y	N	N	Y	Y	N	Y	N	Y	Y	N	N	N	Y	N	N	N	N	N	N	N	N	N	N	N	N	N	N	N	Y	N	N
Jie2020512	TEAS	N	Y	Y	N	N	Y	Y	N	N	N	N	N	N	N	N	Y	Y	N	N	Y	Y	Y	N	N	Y	N	N	N	N	Y	N	N	N	N	N	N	N	N	N	N	N	N	N	N	N	Y	N	N
Yu2020513	Manual acupuncture	N	Y	N	N	N	Y	Y	N	N	N	N	N	N	N	N	N	N	N	N	Y	Y	Y	Y	N	Y	N	N	Y	N	Y	N	N	N	N	N	N	N	N	N	N	N	N	N	N	N	N	N	N
Kuzucu2020514	Manual acupuncture	N	N	N	N	N	Y	Y	N	N	N	N	N	N	N	N	N	N	N	N	Y	Y	Y	Y	N	Y	Y	Y	Y	N	Y	N	N	N	N	N	N	N	N	N	N	N	N	N	N	N	N	N	N
BarNrd2020515	Manual acupuncture	Y	Y	N	Y	Y	N	Y	N	N	N	N	N	N	N	N	N	N	N	N	N	Y	Y	Y	Y	Y	N	Y	N	Y	Y	N	N	N	N	Y	Y	Y	Y	N	N	N	N	N	N	N	N	N	N
Lin2020516	Manual acupuncture	Y	Y	Y	N	N	Y	Y	N	N	N	N	N	N	N	N	N	N	N	N	N	Y	Y	Y	N	Y	Y	N	N	Y	Y	N	N	N	N	Y	Y	Y	Y	Y	Y	Y	N	N	N	N	N	N	N
Gadau2020517	Laser acupuncture	N	Y	N	N	N	Y	Y	N	N	N	N	N	N	N	N	Y	N	N	N	Y	Y	Y	Y	N	Y	Y	Y	N	Y	N	N	N	N	N	Y	N	N	N	N	N	N	N	N	N	N	N	N	N
Qin2020518	Manual acupuncture	N	N	N	Y	N	N	Y	N	Y	Y	Y	N	N	Y	N	N	N	N	N	Y	Y	Y	Y	N	Y	Y	Y	Y	N	N	N	N	N	N	Y	Y	N	N	N	Y	Y	N	N	N	N	N	N	N
Madani2020519	Laser acupuncture	N	Y	N	N	N	Y	Y	N	N	N	N	N	N	N	N	Y	N	N	N	N	Y	Y	Y	N	Y	N	N	N	N	N	N	N	N	N	N	N	N	N	N	N	N	N	N	N	N	N	N	N
Yu2020520	TEAS	N	Y	N	Y	N	Y	Y	N	N	N	N	N	N	N	N	Y	N	N	N	Y	Y	Y	Y	N	Y	Y	N	N	N	N	N	N	N	N	N	N	N	N	N	N	N	N	N	N	N	Y	N	N
Bastani2020521	TENS	N	N	N	Y	N	N	Y	N	N	N	N	N	N	N	N	Y	N	N	N	Y	Y	Y	Y	N	Y	N	N	N	Y	N	N	N	N	N	N	N	N	N	N	N	N	N	N	N	N	Y	N	N
Xuan2020522	Electroacupuncture	Y	Y	N	N	N	Y	Y	N	N	N	N	N	N	N	N	Y	N	N	N	Y	Y	Y	Y	N	Y	N	N	Y	Y	N	Y	N	N	N	Y	Y	Y	Y	Y	Y	Y	N	N	N	N	Y	N	N
Yang2020523	Manual acupuncture	Y	Y	N	N	N	Y	Y	Y	Y	N	N	N	N	N	N	N	N	N	N	Y	Y	Y	Y	N	Y	Y	Y	Y	Y	N	N	N	N	N	Y	Y	Y	Y	N	Y	Y	N	N	N	N	N	N	N
Li2020524	Electroacupuncture	Y	Y	Y	N	N	Y	Y	Y	N	N	N	N	N	N	N	Y	Y	N	N	Y	Y	Y	Y	Y	Y	Y	Y	Y	Y	N	N	N	N	N	Y	Y	N	Y	Y	Y	Y	N	Y	Y	N	Y	N	N
Wei2020525	Electroacupuncture	Y	Y	Y	N	Y	Y	Y	Y	N	N	N	N	N	N	N	Y	Y	N	N	Y	Y	Y	Y	N	Y	Y	Y	Y	N	N	N	N	N	N	N	N	N	N	N	N	N	N	N	N	N	Y	N	N
Eberl2020526	Electroacupuncture	Y	Y	Y	Y	Y	Y	Y	Y	N	N	N	N	N	N	N	Y	Y	N	N	N	Y	Y	Y	N	Y	N	N	N	N	N	N	N	N	N	N	N	N	N	N	N	N	N	N	N	N	Y	N	N
Kong2020527	Electroacupuncture	Y	N	N	N	N	N	N	N	N	N	N	N	N	N	N	N	N	N	N	N	N	N	N	N	Y	N	N	N	N	N	N	N	N	N	Y	Y	Y	Y	N	Y	Y	Y	N	N	N	N	N	N
Surapaty2020528	Laser acupuncture	Y	Y	Y	N	Y	Y	Y	N	N	N	N	N	N	N	N	Y	Y	N	N	N	Y	Y	Y	N	Y	N	N	N	N	N	N	N	N	N	N	N	N	N	N	N	N	Y	Y	Y	N	N	N	N
Kholoosy2020529	Laser acupuncture	Y	Y	N	N	Y	Y	Y	N	N	N	N	N	N	N	N	Y	N	N	N	Y	Y	Y	Y	N	Y	N	N	N	N	N	N	N	N	N	N	N	N	N	N	N	N	N	N	N	N	N	N	N
Liao2020530	Laser acupuncture	N	Y	Y	N	Y	Y	Y	N	N	N	N	N	N	N	N	Y	Y	N	N	Y	Y	Y	Y	N	Y	N	N	N	N	N	N	N	N	N	N	N	N	N	N	N	N	N	N	N	N	N	N	N
Lee2020531	Electroacupuncture	Y	Y	Y	N	Y	Y	Y	Y	N	N	N	N	N	N	N	Y	Y	N	N	Y	Y	Y	Y	N	Y	Y	Y	Y	N	N	N	N	N	N	Y	Y	Y	Y	Y	Y	Y	N	N	N	N	Y	N	N
Li2020532	Manual acupuncture	Y	Y	Y	N	Y	Y	Y	Y	N	N	N	N	N	N	N	N	N	N	N	Y	Y	Y	Y	N	Y	Y	Y	Y	Y	N	N	N	N	N	N	N	N	N	N	N	N	N	N	N	N	N	N	N
Zhao2020533	TEAS	Y	Y	N	N	Y	Y	Y	N	N	N	N	N	N	N	N	Y	N	N	N	Y	Y	Y	Y	N	Y	N	Y	Y	Y	Y	N	N	N	N	N	N	N	N	N	N	N	N	Y	N	N	Y	N	N
Silva2020534	Electroacupuncture	N	Y	Y	Y	Y	Y	Y	N	N	N	N	N	N	N	N	Y	N	N	N	Y	Y	Y	Y	N	Y	N	N	N	N	N	N	N	N	N	N	N	N	N	N	N	N	N	Y	N	Y	N	N	N
Robby2020535	Laser acupuncture	N	Y	N	N	N	Y	Y	N	N	N	N	N	N	N	N	Y	Y	N	N	N	Y	Y	Y	N	Y	N	N	N	N	N	N	N	N	N	N	N	N	N	N	N	N	Y	Y	N	Y	N	N	N
Li2020536	TEAS	Y	Y	N	N	Y	Y	Y	N	N	N	N	N	N	N	N	Y	Y	N	N	Y	Y	Y	Y	N	Y	N	N	N	N	N	N	N	N	N	N	N	N	N	N	N	N	N	Y	N	Y	Y	N	N
Chen2020537	TEAS	N	Y	Y	N	Y	Y	Y	N	N	N	N	N	N	N	N	Y	N	N	N	Y	Y	Y	Y	N	Y	N	N	N	N	N	N	N	N	N	N	N	N	N	N	N	N	N	N	N	N	Y	N	N
Yang2020538	Manual acupuncture	Y	Y	Y	N	Y	Y	N	Y	N	N	N	N	N	N	N	N	N	N	N	Y	Y	Y	Y	N	Y	Y	Y	Y	Y	N	N	N	N	N	Y	Y	Y	Y	Y	Y	Y	N	N	N	N	N	N	N
Song2020539	TEAS	Y	N	N	N	N	Y	Y	N	N	N	N	N	N	N	N	Y	Y	N	N	Y	Y	Y	Y	N	Y	N	N	N	N	N	N	N	N	N	N	N	N	N	N	N	N	N	N	N	N	Y	N	N
Xu2020540	Manual acupuncture	Y	Y	Y	N	N	Y	Y	N	N	N	N	N	N	N	N	N	N	N	N	Y	Y	Y	Y	Y	Y	Y	Y	Y	Y	N	N	N	N	N	Y	Y	Y	Y	N	Y	Y	N	Y	Y	N	N	N	N
Dian2020541	Laser acupuncture	N	Y	Y	N	Y	Y	Y	N	N	N	N	N	N	N	N	Y	N	N	N	Y	Y	Y	Y	N	Y	N	N	N	N	N	N	N	N	N	N	N	N	N	N	N	N	N	N	N	N	N	N	N
Zhang2020542	Manual acupuncture	Y	Y	Y	N	Y	Y	Y	Y	Y	N	N	N	N	N	N	N	N	N	N	Y	Y	Y	Y	N	Y	Y	Y	Y	N	N	Y	N	N	N	Y	Y	N	N	Y	Y	Y	N	N	N	N	N	N	N
Lo2020543	Electroacupuncture	Y	Y	Y	N	N	Y	Y	N	N	Y	N	N	N	N	N	Y	Y	N	N	Y	Y	Y	Y	N	Y	N	N	N	N	N	N	N	N	N	N	N	N	N	N	N	N	Y	N	N	N	N	N	N
Li2020544	TEAS	Y	Y	Y	N	N	Y	Y	N	N	N	N	N	N	N	N	Y	Y	N	N	Y	Y	Y	Y	N	Y	N	N	N	N	N	N	N	N	N	N	N	N	N	N	N	N	N	N	N	N	Y	N	N
Hou2020545	Electroacupuncture	N	Y	Y	N	Y	Y	Y	Y	N	N	N	N	N	N	N	Y	Y	N	N	N	Y	Y	Y	N	Y	N	Y	Y	N	N	N	N	N	N	N	N	N	N	N	N	N	N	N	N	N	Y	N	N
Yu2020546	Manual acupuncture	Y	Y	Y	N	Y	Y	Y	Y	Y	N	N	N	N	N	N	N	N	N	N	Y	Y	Y	Y	N	Y	Y	Y	Y	N	N	N	N	N	N	N	N	N	N	N	N	N	N	Y	N	Y	N	N	N
Zhu2020547	TEAS	Y	Y	N	N	Y	Y	Y	N	N	N	N	N	N	N	N	Y	Y	N	N	Y	Y	Y	Y	Y	Y	N	N	N	N	N	N	N	N	N	N	N	N	N	N	N	N	N	N	N	N	Y	N	N
Arslan2020548	Manual acupuncture	N	Y	Y	N	N	Y	Y	Y	N	Y	N	N	N	N	N	N	N	N	N	N	Y	Y	Y	N	Y	N	N	N	N	N	N	N	N	N	N	N	N	N	N	N	N	N	N	N	N	N	N	N
Zhao2020549	Manual acupuncture	N	Y	N	N	N	Y	Y	Y	N	N	N	N	N	N	N	N	N	N	N	N	Y	Y	Y	N	Y	N	N	N	N	N	N	N	N	N	N	N	N	N	N	N	N	N	N	N	N	N	N	N
Xu2020550	Electroacupuncture	Y	Y	N	N	Y	Y	Y	Y	N	N	N	N	N	N	N	Y	N	N	N	N	Y	Y	Y	N	Y	Y	Y	Y	Y	N	N	N	N	N	N	N	N	N	N	N	N	N	N	N	N	Y	N	N
Bao2020551	Electroacupuncture	N	N	N	N	N	N	Y	N	N	N	N	N	N	N	N	N	N	N	N	N	Y	Y	Y	N	Y	N	N	N	N	N	N	N	N	N	N	N	N	N	N	N	N	N	N	N	N	N	N	N
Li2020552	TEAS	N	Y	N	N	N	Y	Y	N	N	N	N	N	N	N	N	Y	Y	N	Y	N	Y	Y	Y	N	Y	N	N	N	N	N	N	N	N	N	N	N	N	N	N	N	N	N	N	N	N	N	N	N
Xie2021553	Manual acupuncture	Y	Y	Y	N	N	Y	Y	Y	Y	N	N	N	N	N	N	N	N	N	N	Y	Y	Y	Y	N	Y	N	N	N	N	Y	N	N	N	N	N	N	N	N	N	N	N	Y	Y	N	N	N	N	N
Li2021554	Manual acupuncture	Y	Y	N	Y	N	N	Y	Y	N	Y	N	N	N	Y	N	N	N	N	N	Y	N	N	N	N	Y	N	N	N	N	Y	N	N	N	N	N	N	N	N	N	N	N	Y	Y	N	Y	N	N	N
Sabbagh2021555	Manual acupuncture	N	Y	N	N	Y	Y	Y	N	N	N	N	N	N	N	N	N	N	N	N	Y	Y	Y	Y	N	Y	N	Y	Y	Y	Y	N	N	N	N	N	N	N	N	N	N	N	Y	Y	N	Y	N	N	N
Tu2021556	Manual acupuncture	N	Y	N	Y	Y	Y	Y	N	N	N	N	N	N	N	N	N	N	N	N	Y	Y	Y	Y	N	Y	Y	N	Y	N	N	N	N	N	N	Y	Y	Y	Y	Y	Y	N	N	Y	N	Y	N	N	N
Ebadi2021557	TENS	N	Y	Y	Y	Y	N	Y	N	N	N	N	N	N	N	N	Y	N	N	N	Y	Y	Y	Y	N	Y	N	N	Y	N	Y	N	N	N	N	N	N	N	N	N	N	N	N	N	N	N	Y	N	N
Zhang2021558	Manual acupuncture	N	Y	N	N	Y	N	Y	Y	Y	Y	Y	N	Y	Y	Y	N	N	N	N	Y	Y	Y	Y	N	Y	Y	Y	Y	N	N	N	N	N	N	N	N	N	N	N	N	N	Y	Y	N	N	N	Y	N
Chang2021559	Laser acupuncture	N	Y	N	N	N	N	Y	N	N	N	N	N	N	N	N	Y	N	N	N	Y	Y	Y	Y	N	Y	N	N	Y	N	N	N	N	N	N	N	N	N	N	N	N	N	N	N	N	N	Y	N	N
Lv2021560	Manual acupuncture	N	Y	Y	N	Y	N	Y	Y	N	N	N	N	N	N	N	N	N	N	N	Y	Y	Y	Y	N	Y	Y	Y	N	N	N	N	N	N	N	Y	N	N	N	N	N	N	N	Y	N	Y	N	N	N
Ismail2021561	TENS	N	N	N	N	N	Y	Y	N	N	N	N	N	N	N	N	N	N	N	N	N	Y	Y	Y	N	Y	N	N	N	N	N	N	N	N	N	Y	N	N	N	N	Y	Y	N	N	N	N	Y	N	N
Bao2021562	Electroacupuncture	Y	N	Y	N	N	Y	Y	N	N	N	N	N	N	N	N	Y	Y	N	N	Y	Y	Y	Y	Y	Y	Y	N	N	N	N	N	N	N	N	Y	Y	Y	Y	Y	Y	Y	N	Y	N	N	N	N	N
Zhao2021563	Laser acupuncture	Y	Y	Y	N	Y	Y	Y	N	N	N	N	N	N	N	N	N	N	N	N	Y	Y	Y	Y	N	Y	N	N	N	N	N	N	N	N	N	Y	Y	Y	Y	Y	Y	Y	Y	N	N	N	N	N	N
Meyer-Hamme2021564	Laser acupuncture	Y	Y	Y	N	N	Y	Y	N	N	N	N	N	N	N	N	Y	Y	N	N	Y	Y	Y	Y	N	Y	Y	Y	Y	Y	N	N	N	N	N	Y	Y	Y	Y	Y	Y	Y	N	N	N	N	N	N	N
Rangel2021565	Laser acupuncture	Y	Y	Y	N	Y	Y	Y	N	N	N	N	N	N	N	N	Y	Y	N	N	Y	Y	Y	Y	N	Y	N	N	Y	N	N	N	N	N	N	N	N	N	N	N	N	N	N	N	N	N	N	N	N
Huang2021566	Electroacupuncture	Y	Y	N	N	Y	Y	Y	N	N	N	N	N	N	N	N	Y	Y	N	N	Y	Y	Y	Y	N	Y	N	Y	Y	Y	N	N	N	N	N	Y	Y	Y	Y	Y	Y	Y	Y	Y	Y	N	Y	N	N
Wang2021567	Manual acupuncture	Y	Y	Y	N	Y	Y	Y	Y	Y	N	N	N	N	N	N	N	N	N	N	Y	Y	Y	Y	N	Y	Y	Y	Y	Y	N	N	N	N	N	N	N	N	N	N	N	N	Y	Y	Y	N	N	Y	N
Park2021568	Manual acupuncture	Y	Y	Y	N	Y	Y	Y	Y	N	N	N	N	N	N	N	N	N	N	N	Y	Y	Y	Y	N	Y	Y	Y	Y	Y	N	N	N	N	N	N	N	N	N	N	N	N	N	Y	Y	N	N	N	N
Ton2021569	Laser acupuncture	Y	Y	Y	N	Y	Y	Y	N	N	N	N	N	N	N	N	Y	Y	N	N	Y	Y	Y	Y	N	Y	Y	Y	Y	N	N	N	N	N	N	N	N	N	N	N	N	N	N	N	N	N	N	N	N
Hu2021570	Laser acupuncture	N	Y	Y	N	Y	Y	Y	N	N	N	N	N	N	N	N	Y	Y	N	N	Y	Y	Y	Y	N	Y	Y	Y	Y	N	N	N	N	N	N	N	N	N	N	N	N	N	N	N	N	N	N	N	N
Yu2021571	Manual acupuncture	Y	Y	Y	N	Y	Y	Y	Y	N	N	N	N	N	N	N	N	N	N	N	Y	Y	Y	Y	N	Y	Y	Y	Y	N	N	N	N	N	N	N	N	N	N	N	N	N	N	N	N	N	N	N	N
Lynning2021572	Manual acupuncture	Y	Y	N	N	N	Y	Y	Y	Y	N	N	N	N	N	N	N	N	N	N	Y	Y	Y	Y	Y	Y	Y	Y	Y	N	N	N	N	N	N	Y	Y	Y	Y	Y	Y	Y	N	N	N	N	N	N	N
Chen2021573	TEAS	Y	Y	Y	N	N	Y	Y	N	N	N	N	N	N	N	N	Y	Y	N	N	Y	Y	Y	Y	N	Y	N	N	N	N	N	N	N	N	N	N	N	N	N	N	N	N	Y	N	N	N	Y	N	N
Zhai2021574	TEAS	Y	Y	Y	N	Y	Y	Y	N	N	N	N	N	N	N	N	Y	N	N	N	Y	Y	Y	Y	N	Y	N	N	N	N	N	N	N	N	N	N	N	N	N	N	N	N	N	N	N	N	Y	N	N
Li2021575	TEAS	N	Y	N	N	N	Y	Y	N	N	N	N	N	N	N	N	Y	N	N	N	Y	Y	Y	Y	N	Y	N	N	N	N	N	N	N	N	N	N	N	N	N	N	N	N	N	N	N	N	Y	N	N
Sui2021576	Electroacupuncture	Y	Y	N	N	Y	Y	Y	Y	N	N	N	N	N	N	N	N	Y	N	N	Y	Y	Y	Y	N	Y	N	N	N	N	N	N	N	N	N	N	N	N	N	N	N	N	Y	Y	N	Y	Y	N	N
Wang2021577	Manual acupuncture	Y	Y	N	N	N	Y	Y	Y	N	N	N	N	N	N	N	N	N	N	N	Y	Y	Y	Y	N	Y	Y	Y	Y	N	N	N	N	N	N	N	N	N	N	N	N	N	N	N	N	N	N	N	N
Teoh2021578	Electroacupuncture	N	Y	Y	Y	Y	Y	Y	Y	N	N	N	N	N	N	N	Y	N	N	N	N	Y	Y	Y	N	Y	N	N	N	N	N	N	N	N	N	N	N	N	N	N	N	N	N	N	N	N	Y	N	N
Zhao2021579	Electroacupuncture	N	Y	Y	N	Y	Y	Y	Y	N	N	N	N	N	N	N	Y	N	N	N	Y	Y	Y	Y	N	Y	N	N	N	N	N	N	N	N	N	N	N	N	N	N	N	N	N	Y	N	N	Y	N	N
Maheshkumar2021582	Manual acupuncture	Y	Y	N	N	N	Y	Y	N	N	N	N	N	N	N	N	N	N	N	N	Y	Y	Y	Y	N	Y	N	N	N	N	N	N	N	N	N	N	N	N	N	N	N	N	N	N	N	N	N	N	N
Que2021581	TEAS	N	Y	N	N	Y	Y	Y	N	N	N	N	N	N	N	N	Y	Y	N	N	Y	Y	Y	Y	N	Y	N	N	Y	N	Y	N	N	N	N	N	N	N	N	N	N	N	N	Y	N	N	Y	N	N
Kim2021582	Electroacupuncture	Y	Y	Y	N	Y	Y	Y	Y	N	N	N	N	N	N	N	Y	Y	N	N	Y	Y	Y	Y	N	Y	Y	Y	Y	Y	N	N	N	N	N	Y	Y	N	N	Y	Y	Y	Y	Y	N	N	Y	N	N
Lu2021583	TEAS	Y	Y	N	N	N	N	N	N	N	N	N	N	N	N	N	Y	Y	N	N	Y	Y	Y	Y	N	Y	N	N	N	N	N	N	N	N	N	N	N	N	N	N	N	N	N	N	N	N	Y	N	N
Liu2021584	Electroacupuncture	N	Y	Y	N	Y	Y	Y	Y	Y	N	N	N	N	N	N	Y	Y	N	N	Y	Y	Y	Y	N	Y	N	Y	Y	N	N	N	N	N	N	N	N	N	N	N	N	N	N	N	N	N	N	N	N
Szmit2021585	TEAS	Y	Y	N	N	Y	Y	Y	N	N	N	N	N	N	N	N	Y	Y	N	N	Y	Y	Y	Y	N	Y	N	N	N	N	N	N	N	N	N	N	N	N	N	N	N	N	N	N	N	N	N	N	N
Yeung2021586	Electroacupuncture	Y	Y	Y	N	N	Y	Y	Y	N	N	N	N	N	N	N	Y	Y	N	N	Y	Y	Y	Y	N	Y	Y	Y	Y	N	N	Y	N	N	N	Y	Y	Y	Y	Y	Y	Y	Y	Y	N	Y	Y	N	N
Zheng2021587	Electroacupuncture	Y	Y	Y	N	Y	Y	Y	Y	N	N	N	N	N	N	N	Y	Y	N	N	Y	Y	Y	Y	N	Y	N	N	N	N	N	N	N	N	N	Y	Y	Y	Y	Y	Y	Y	N	Y	N	N	Y	N	N
Qiu2021588	Electroacupuncture	Y	Y	Y	N	Y	Y	Y	Y	N	N	N	N	N	N	N	Y	Y	N	N	Y	Y	Y	Y	N	Y	Y	Y	Y	N	Y	N	N	N	N	N	N	N	N	N	N	N	N	N	N	N	Y	N	N
Gao2021589	TEAS	Y	Y	N	N	N	N	Y	N	N	N	N	N	N	N	N	Y	Y	N	N	Y	Y	Y	Y	N	Y	N	N	N	N	N	N	N	N	N	N	N	N	N	N	N	N	N	N	N	N	Y	N	N
Li2021590	TEAS	Y	Y	N	N	N	Y	Y	N	N	N	N	N	N	N	N	Y	Y	N	N	Y	Y	Y	Y	N	Y	N	Y	Y	N	N	N	N	N	N	N	N	N	N	N	N	N	N	Y	N	Y	Y	N	N
Farzad2021591	Laser acupuncture	N	Y	N	N	N	Y	Y	N	N	N	N	N	N	N	N	Y	Y	N	N	Y	Y	Y	Y	N	Y	N	Y	Y	Y	N	N	N	N	N	N	N	N	N	N	N	N	N	N	N	N	N	N	N
Zhang2021592	Manual acupuncture	Y	Y	Y	N	Y	Y	Y	N	Y	N	N	N	N	N	N	N	N	N	N	Y	Y	Y	Y	N	Y	Y	Y	Y	N	N	N	N	N	N	N	N	N	N	N	N	N	N	N	N	N	N	N	N
Xi2021593	TEAS	Y	Y	Y	N	Y	Y	Y	N	N	N	N	N	N	N	N	Y	Y	N	N	Y	Y	Y	Y	N	Y	N	Y	Y	Y	N	N	N	N	N	N	N	N	N	N	N	N	N	N	N	N	N	N	N
Reem2021594	TENS	Y	Y	N	N	Y	Y	Y	N	N	N	N	N	N	N	N	N	N	N	N	Y	Y	Y	Y	N	Y	N	Y	Y	N	N	N	N	N	N	N	N	N	N	N	N	N	Y	N	N	N	Y	N	N
Xuan2021595	TEAS	N	Y	Y	N	Y	Y	Y	N	N	N	N	N	N	N	N	N	Y	N	Y	N	Y	Y	Y	N	Y	N	N	N	N	N	N	N	N	N	N	N	N	N	N	N	N	N	N	N	N	N	N	N
Hu2021596	TEAS	N	Y	N	N	N	Y	Y	N	N	N	N	N	N	N	N	N	Y	N	Y	N	Y	Y	Y	N	Y	N	N	N	N	N	N	N	N	N	N	N	N	N	N	N	N	N	N	N	N	N	N	N
Maria2021597	Manual acupuncture	N	Y	N	N	N	Y	Y	Y	N	N	N	N	N	N	N	N	N	N	N	N	Y	Y	Y	N	Y	N	N	N	N	N	N	N	N	N	Y	Y	Y	Y	Y	Y	Y	N	N	N	N	N	N	N
Cai2022598	Electroacupuncture	N	Y	N	N	N	Y	Y	Y	N	N	N	N	N	N	N	Y	N	N	N	N	Y	Y	Y	N	Y	N	N	N	N	N	N	N	N	N	N	N	N	N	N	N	N	N	N	N	N	Y	N	N
He2021599	Electroacupuncture	N	Y	N	Y	N	Y	Y	Y	N	N	N	N	N	N	N	Y	Y	Y	Y	N	Y	Y	Y	N	Y	N	N	N	N	N	N	N	N	N	N	N	N	N	N	N	N	N	N	N	N	Y	N	N
Mawla2021600	Laser acupuncture	Y	Y	Y	N	Y	N	Y	N	N	N	N	N	N	N	N	Y	Y	N	N	N	Y	Y	Y	N	Y	N	N	N	N	N	N	N	N	N	N	N	N	N	N	N	N	N	N	N	N	N	N	N
Zhai2022601	TEAS	N	Y	N	N	N	Y	Y	N	N	N	N	N	N	N	N	Y	N	N	N	N	Y	Y	Y	N	Y	N	N	N	N	N	N	N	N	N	N	N	N	N	N	N	N	N	N	N	N	Y	N	N
Zhang2021602	TEAS	N	Y	N	N	N	Y	Y	N	N	N	N	N	N	N	N	Y	Y	N	Y	N	Y	Y	Y	N	Y	N	N	N	N	N	N	N	N	N	N	N	N	N	N	N	N	N	N	N	N	N	N	N
Szmit2021603	TEAS	N	Y	N	N	N	Y	Y	N	N	N	N	N	N	N	N	Y	Y	N	N	N	Y	Y	Y	N	Y	N	N	N	N	N	N	N	N	N	N	N	N	N	N	N	N	N	N	N	N	N	N	N
D’Alessandro2022604	Manual acupuncture	N	Y	N	N	N	Y	Y	N	N	N	N	N	N	N	N	N	N	N	N	Y	Y	Y	Y	N	Y	N	N	N	N	Y	N	N	N	N	Y	Y	Y	Y	Y	Y	Y	Y	N	N	N	N	N	N
Bao2022605	Manual acupuncture	N	Y	Y	N	Y	Y	Y	Y	N	N	N	N	N	N	N	N	N	N	N	Y	Y	Y	Y	N	Y	N	N	Y	N	Y	N	N	N	N	Y	Y	Y	Y	Y	Y	Y	N	N	N	N	N	N	N
Wen2022606	Electroacupuncture	Y	Y	Y	N	Y	Y	Y	Y	N	N	N	N	N	N	N	Y	N	N	N	Y	Y	Y	Y	N	Y	Y	Y	Y	Y	N	N	N	N	N	N	N	N	N	N	N	N	N	Y	Y	N	N	N	N
Brase2022607	Laser acupuncture	Y	Y	Y	N	Y	Y	Y	N	N	N	N	N	N	N	N	Y	Y	N	N	Y	Y	Y	Y	N	Y	Y	Y	Y	N	N	N	N	N	N	N	N	N	N	N	N	N	N	N	N	N	N	N	N
Drews2022608	Manual acupuncture	Y	Y	N	N	N	Y	Y	N	N	N	N	N	N	N	N	N	N	N	N	N	Y	Y	Y	N	Y	N	N	N	N	Y	N	N	N	N	N	N	N	N	N	N	N	N	N	N	N	N	N	N
Pan2022609	Manual acupuncture	N	Y	Y	Y	Y	Y	Y	Y	Y	N	N	N	N	N	N	N	N	N	N	Y	Y	Y	Y	N	Y	Y	Y	N	N	Y	N	N	N	N	N	N	N	N	N	N	N	N	Y	N	N	N	N	N
[truncated: 10 more columns]
